# Supplementary material for: Bis(1H-benzimidazole-κN 3)bis­[2-(naphthalen-1-yl)acetato-κ2 O,O′]nickel(II) monohydrate
Source: Acta Crystallogr Sect E Struct Rep Online. 2012 Mar 14;68(Pt 4):m416. doi: 10.1107/S1600536812010021 (PMC3343822; doi:10.1107/S1600536812010021)
Supplement: Supplementary file 1 [file e-68-0m416-sup1.cif]

##############################################################################
#                                                                            #
# This CIF contains the data in a paper accepted for publication in          #
# Acta Crystallographica Section E. It conforms to the requirements of       #
# Notes for Authors for Acta Crystallographica Section E, and has been       #
# peer reviewed under the auspices of the IUCr Commission on Journals.       #
#                                                                            #
# Full details of the Crystallographic Information File format               #
# are given in the paper "The Crystallographic Information File (CIF):       #
# a New Standard Archive File for Crystallography" by S. R. Hall, F. H.      #
# Allen and I. D. Brown [Acta Cryst. (1991), A47, 655-685].                  #
#                                                                            #
# The current version of the core CIF dictionary is obtainable from          #
# ftp://ftp.iucr.org/pub/cif_core.dic.                                       #
#                                                                            #
# Software is freely available for graphical display of the structure(s)     #
# in this CIF. For information consult the CIF software page                 #
# http://www.iucr.org/resources/cif/software.                                #
#                                                                            #
# This file may be used for bona fide research purposes within the           #
# scientific community so long as proper attribution is given to the journal # 
# article from which it was obtained.                                        #
#                                                                            #
##############################################################################
data_I
_audit_creation_method     SHELXL-97
_chemical_name_systematic
;
Bis(1<i>H</i>-benzimidazole-\k<i>N</i>^3^)bis[2-(naphthalen-1-yl)acetato-\
\k^2^<i>O</i>,<i>O</i>']nickel(II) monohydrate
;
_chemical_name_common     ?
_chemical_formula_moiety     'C38 H30 N4 Ni O4, H2 O'
_chemical_formula_sum     'C38 H32 N4 Ni O5 '
_chemical_formula_iupac     '[Ni (C12 H9 O2)2 (C7 H6 N2)2], H2 O'
_chemical_formula_weight     683.37
_chemical_melting_point     ?
_symmetry_cell_setting     monoclinic
_symmetry_space_group_name_H-M     'C 2/c'
_symmetry_space_group_name_Hall     '-C 2yc'
loop_
    _symmetry_equiv_pos_as_xyz
    'x, y, z'
    '-x, y, -z+1/2'
    'x+1/2, y+1/2, z'
    '-x+1/2, y+1/2, -z+1/2'
    '-x, -y, -z'
    'x, -y, z-1/2'
    '-x+1/2, -y+1/2, -z'
    'x+1/2, -y+1/2, z-1/2'
_cell_length_a     11.573(4)
_cell_length_b     19.991(7)
_cell_length_c     14.290(5)
_cell_angle_alpha     90.00
_cell_angle_beta     105.903(4)
_cell_angle_gamma     90.00
_cell_volume     3179.5(19)
_cell_formula_units_Z     4
_cell_measurement_reflns_used     1368
_cell_measurement_theta_min     3.52
_cell_measurement_theta_max     23.41
_cell_measurement_temperature     298(2)
_exptl_crystal_description     block
_exptl_crystal_colour     colourless
_exptl_crystal_size_max     0.10
_exptl_crystal_size_mid     0.10
_exptl_crystal_size_min     0.10
_exptl_crystal_density_diffrn     1.428
_exptl_crystal_density_meas     ?
_exptl_crystal_density_method     'not measured'
_exptl_crystal_F_000     1424
_exptl_absorpt_coefficient_mu     0.663
_exptl_absorpt_correction_type     multi-scan
_exptl_absorpt_process_details     '(<i>SADABS</i>; Sheldrick, 1996)'
_exptl_absorpt_correction_T_min     0.9518
_exptl_absorpt_correction_T_max     0.9518
_exptl_special_details     ?
_diffrn_ambient_temperature     298(2)
_diffrn_radiation_type     MoK\a
_diffrn_radiation_wavelength     0.71073
_diffrn_radiation_source     'fine-focus sealed tube'
_diffrn_radiation_monochromator     graphite
_diffrn_measurement_device_type     'Bruker APEXII CCD'
_diffrn_measurement_method     '\f and \w scans'
_diffrn_detector_area_resol_mean     ?
_diffrn_reflns_number     11840
_diffrn_reflns_av_R_equivalents     0.0830
_diffrn_reflns_av_sigmaI/netI     0.0744
_diffrn_reflns_theta_min     2.09
_diffrn_reflns_theta_max     25.01
_diffrn_reflns_theta_full     25.01
_diffrn_measured_fraction_theta_max     0.999
_diffrn_measured_fraction_theta_full     0.999
_diffrn_reflns_limit_h_min     -13
_diffrn_reflns_limit_h_max     13
_diffrn_reflns_limit_k_min     -23
_diffrn_reflns_limit_k_max     23
_diffrn_reflns_limit_l_min     -16
_diffrn_reflns_limit_l_max     16
_diffrn_standards_number     ?
_diffrn_standards_interval_count     ?
_diffrn_standards_interval_time     ?
_refine_special_details
;
 Refinement of F^2^ against ALL reflections.  The weighted R-factor wR and
 goodness of fit S are based on F^2^, conventional R-factors R are based
 on F, with F set to zero for negative F^2^. The threshold expression of
 F^2^ > 2sigma(F^2^) is used only for calculating R-factors(gt) etc. and is
 not relevant to the choice of reflections for refinement.  R-factors based
 on F^2^ are statistically about twice as large as those based on F, and R-
 factors based on ALL data will be even larger.
;
_reflns_number_total     2807
_reflns_number_gt     1849
_reflns_threshold_expression     I>2\s(I)
_refine_ls_structure_factor_coef     Fsqd
_refine_ls_matrix_type     full
_refine_ls_R_factor_all     0.0886
_refine_ls_R_factor_gt     0.0499
_refine_ls_wR_factor_gt     0.1038
_refine_ls_wR_factor_ref     0.1215
_refine_ls_goodness_of_fit_ref     0.993
_refine_ls_restrained_S_all     0.993
_refine_ls_number_reflns     2807
_refine_ls_number_parameters     221
_refine_ls_number_restraints     0
_refine_ls_hydrogen_treatment     mixed
_refine_ls_weighting_scheme     calc
_refine_ls_weighting_details
                 'calc w=1/[\s^2^(Fo^2^)+(0.0569P)^2^] where P=(Fo^2^+2Fc^2^)/3'
_atom_sites_solution_hydrogens     geom
_atom_sites_solution_primary     direct
_atom_sites_solution_secondary     difmap
_refine_ls_shift/su_max     0.000
_refine_ls_shift/su_mean     0.000
_refine_diff_density_max     0.409
_refine_diff_density_min     -0.427
_refine_ls_extinction_method     none
_refine_ls_extinction_coef     ?
loop_
    _atom_type_symbol
    _atom_type_description
    _atom_type_scat_dispersion_real
    _atom_type_scat_dispersion_imag
    _atom_type_scat_source
    'C' 'C' 0.0033 0.0016
                         'International Tables Vol C Tables 4.2.6.8 and 6.1.1.4'
    'H' 'H' 0.0000 0.0000
                         'International Tables Vol C Tables 4.2.6.8 and 6.1.1.4'
    'N' 'N' 0.0061 0.0033
                         'International Tables Vol C Tables 4.2.6.8 and 6.1.1.4'
    'Ni' 'Ni' 0.3393 1.1124
                         'International Tables Vol C Tables 4.2.6.8 and 6.1.1.4'
    'O' 'O' 0.0106 0.0060
                         'International Tables Vol C Tables 4.2.6.8 and 6.1.1.4'
_computing_data_collection     '<i>APEX2</i> (Bruker 2008)'
_computing_cell_refinement     '<i>SAINT</i> (Bruker 2008)'
_computing_data_reduction     '<i>SAINT</i> (Bruker 2008)'
_computing_structure_solution     '<i>SHELXS97</i> (Sheldrick, 2008)'
_computing_structure_refinement     '<i>SHELXL97</i> (Sheldrick, 2008)'
_computing_molecular_graphics     '<i>SHELXTL</i> (Sheldrick, 2008)'
_computing_publication_material     '<i>SHELXTL</i> (Sheldrick, 2008'
loop_
    _atom_site_type_symbol
    _atom_site_label
    _atom_site_fract_x
    _atom_site_fract_y
    _atom_site_fract_z
    _atom_site_U_iso_or_equiv
    _atom_site_adp_type
    _atom_site_calc_flag
    _atom_site_refinement_flags
    _atom_site_occupancy
    _atom_site_symmetry_multiplicity
    _atom_site_disorder_assembly
    _atom_site_disorder_group
    C C1 0.6876(3) 0.58948(19) 0.7714(2) 0.0396(9) Uani d . 1 1 . .
    C C2 0.8061(3) 0.6268(2) 0.7974(3) 0.0527(10) Uani d . 1 1 . .
    H H2A 0.8067 0.6572 0.8505 0.063 Uiso calc R 1 1 . .
    H H2B 0.8701 0.5946 0.8214 0.063 Uiso calc R 1 1 . .
    C C3 0.8350(3) 0.6664(2) 0.7174(3) 0.0460(9) Uani d . 1 1 . .
    C C4 0.8408(3) 0.7344(2) 0.7213(3) 0.0585(11) Uani d . 1 1 . .
    H H4 0.8252 0.7564 0.7738 0.070 Uiso calc R 1 1 . .
    C C5 0.8696(4) 0.7721(2) 0.6480(4) 0.0679(13) Uani d . 1 1 . .
    H H5 0.8750 0.8184 0.6533 0.081 Uiso calc R 1 1 . .
    C C6 0.8898(4) 0.7412(2) 0.5694(3) 0.0661(13) Uani d . 1 1 . .
    H H6 0.9074 0.7667 0.5206 0.079 Uiso calc R 1 1 . .
    C C7 0.8844(3) 0.6714(2) 0.5609(3) 0.0507(10) Uani d . 1 1 . .
    C C8 0.8573(3) 0.63328(19) 0.6355(3) 0.0433(9) Uani d . 1 1 . .
    C C9 0.8534(3) 0.5631(2) 0.6255(3) 0.0525(11) Uani d . 1 1 . .
    H H9 0.8374 0.5371 0.6744 0.063 Uiso calc R 1 1 . .
    C C10 0.8724(4) 0.5324(2) 0.5464(4) 0.0665(13) Uani d . 1 1 . .
    H H10 0.8690 0.4860 0.5416 0.080 Uiso calc R 1 1 . .
    C C11 0.8969(4) 0.5702(3) 0.4727(4) 0.0741(14) Uani d . 1 1 . .
    H H11 0.9087 0.5489 0.4182 0.089 Uiso calc R 1 1 . .
    C C12 0.9039(3) 0.6382(3) 0.4795(3) 0.0666(13) Uani d . 1 1 . .
    H H12 0.9216 0.6629 0.4301 0.080 Uiso calc R 1 1 . .
    C C13 0.4383(3) 0.44910(18) 0.5645(2) 0.0421(9) Uani d . 1 1 . .
    H H13 0.3634 0.4697 0.5500 0.050 Uiso d R 1 1 . .
    C C14 0.5879(3) 0.38798(17) 0.5476(3) 0.0428(9) Uani d . 1 1 . .
    C C15 0.6185(3) 0.41847(17) 0.6388(2) 0.0370(8) Uani d . 1 1 . .
    C C16 0.7297(3) 0.40796(19) 0.7041(3) 0.0515(10) Uani d . 1 1 . .
    H H16 0.7507 0.4278 0.7653 0.062 Uiso calc R 1 1 . .
    C C17 0.8083(4) 0.3663(2) 0.6737(4) 0.0638(12) Uani d . 1 1 . .
    H H17 0.8842 0.3582 0.7154 0.077 Uiso calc R 1 1 . .
    C C18 0.7766(4) 0.3365(2) 0.5830(4) 0.0684(13) Uani d . 1 1 . .
    H H18 0.8319 0.3087 0.5658 0.082 Uiso calc R 1 1 . .
    C C19 0.6675(4) 0.34618(19) 0.5176(3) 0.0556(11) Uani d . 1 1 . .
    H H19 0.6472 0.3261 0.4565 0.067 Uiso calc R 1 1 . .
    N N1 0.5211(2) 0.45750(13) 0.64759(19) 0.0380(7) Uani d . 1 1 . .
    N N2 0.4725(3) 0.40802(14) 0.5028(2) 0.0434(8) Uani d . 1 1 . .
    H H2 0.4300 0.3964 0.4458 0.052 Uiso d R 1 1 . .
    Ni Ni1 0.5000 0.52246(3) 0.7500 0.0369(2) Uani d S 1 2 . .
    O O2 0.6755(2) 0.54170(12) 0.82476(17) 0.0469(7) Uani d . 1 1 . .
    O O4 0.6028(2) 0.60642(12) 0.69919(17) 0.0441(6) Uani d . 1 1 . .
    O O1W 0.5000 0.7341(3) 0.7500 0.163(4) Uani d S 1 2 . .
    H H1A 0.541(8) 0.711(4) 0.716(8) 0.245 Uiso d . 1 1 . .
loop_
    _atom_site_aniso_label
    _atom_site_aniso_U_11
    _atom_site_aniso_U_22
    _atom_site_aniso_U_33
    _atom_site_aniso_U_12
    _atom_site_aniso_U_13
    _atom_site_aniso_U_23
    C1 0.038(2) 0.052(2) 0.032(2) -0.0045(18) 0.0159(17) -0.0054(18)
    C2 0.042(2) 0.069(3) 0.048(2) -0.011(2) 0.0140(18) 0.000(2)
    C3 0.028(2) 0.054(3) 0.056(2) -0.0035(18) 0.0110(17) 0.001(2)
    C4 0.047(3) 0.058(3) 0.073(3) -0.003(2) 0.019(2) -0.010(2)
    C5 0.057(3) 0.047(3) 0.097(4) -0.007(2) 0.017(3) 0.012(3)
    C6 0.052(3) 0.074(4) 0.074(3) -0.004(2) 0.019(2) 0.022(3)
    C7 0.032(2) 0.066(3) 0.054(3) 0.001(2) 0.0117(18) 0.007(2)
    C8 0.0237(19) 0.048(3) 0.057(2) 0.0011(17) 0.0101(17) 0.006(2)
    C9 0.034(2) 0.057(3) 0.068(3) -0.0009(19) 0.017(2) 0.000(2)
    C10 0.042(3) 0.070(3) 0.086(3) 0.011(2) 0.015(2) -0.020(3)
    C11 0.044(3) 0.109(4) 0.069(3) 0.021(3) 0.014(2) -0.021(3)
    C12 0.041(3) 0.107(4) 0.055(3) 0.009(3) 0.018(2) 0.009(3)
    C13 0.041(2) 0.046(2) 0.042(2) -0.0002(18) 0.0162(18) 0.0009(18)
    C14 0.049(2) 0.040(2) 0.046(2) -0.0024(19) 0.0236(19) 0.0021(18)
    C15 0.036(2) 0.038(2) 0.040(2) -0.0002(17) 0.0171(17) 0.0012(17)
    C16 0.045(2) 0.052(3) 0.058(3) 0.003(2) 0.016(2) 0.002(2)
    C17 0.043(3) 0.060(3) 0.088(3) 0.008(2) 0.016(2) 0.004(3)
    C18 0.064(3) 0.060(3) 0.094(4) 0.015(2) 0.043(3) -0.004(3)
    C19 0.064(3) 0.052(3) 0.061(3) 0.000(2) 0.035(2) -0.006(2)
    N1 0.0346(17) 0.0430(18) 0.0379(16) 0.0012(14) 0.0127(14) 0.0027(14)
    N2 0.045(2) 0.0480(19) 0.0362(16) -0.0053(16) 0.0095(15) -0.0029(15)
    Ni1 0.0321(4) 0.0448(4) 0.0365(4) 0.000 0.0142(3) 0.000
    O2 0.0376(15) 0.0565(17) 0.0476(15) -0.0063(12) 0.0132(12) 0.0065(13)
    O4 0.0357(15) 0.0578(17) 0.0412(14) -0.0039(12) 0.0143(12) -0.0008(12)
    O1W 0.097(5) 0.066(4) 0.320(13) 0.000 0.046(6) 0.000
_geom_special_details
;
 All esds (except the esd in the dihedral angle between two l.s. planes)
 are estimated using the full covariance matrix.  The cell esds are taken
 into account individually in the estimation of esds in distances, angles
 and torsion angles; correlations between esds in cell parameters are only
 used when they are defined by crystal symmetry.  An approximate (isotropic)
 treatment of cell esds is used for estimating esds involving l.s. planes.
;
loop_
    _geom_bond_atom_site_label_1
    _geom_bond_atom_site_label_2
    _geom_bond_site_symmetry_2
    _geom_bond_distance
    _geom_bond_publ_flag
    C1 O2 . 1.254(4) ?
    C1 O4 . 1.260(4) ?
    C1 C2 . 1.516(5) ?
    C1 Ni1 . 2.498(4) ?
    C2 C3 . 1.502(5) ?
    C2 H2A . 0.9700 ?
    C2 H2B . 0.9700 ?
    C3 C4 . 1.361(5) ?
    C3 C8 . 1.429(5) ?
    C4 C5 . 1.403(6) ?
    C4 H4 . 0.9300 ?
    C5 C6 . 1.356(6) ?
    C5 H5 . 0.9300 ?
    C6 C7 . 1.401(6) ?
    C6 H6 . 0.9300 ?
    C7 C12 . 1.410(5) ?
    C7 C8 . 1.413(5) ?
    C8 C9 . 1.410(5) ?
    C9 C10 . 1.355(5) ?
    C9 H9 . 0.9300 ?
    C10 C11 . 1.386(6) ?
    C10 H10 . 0.9300 ?
    C11 C12 . 1.364(6) ?
    C11 H11 . 0.9300 ?
    C12 H12 . 0.9300 ?
    C13 N1 . 1.316(4) ?
    C13 N2 . 1.341(4) ?
    C13 H13 . 0.9300 ?
    C14 N2 . 1.374(4) ?
    C14 C15 . 1.394(5) ?
    C14 C19 . 1.395(5) ?
    C15 C16 . 1.383(5) ?
    C15 N1 . 1.405(4) ?
    C16 C17 . 1.389(5) ?
    C16 H16 . 0.9300 ?
    C17 C18 . 1.382(6) ?
    C17 H17 . 0.9300 ?
    C18 C19 . 1.364(6) ?
    C18 H18 . 0.9300 ?
    C19 H19 . 0.9300 ?
    N1 Ni1 . 2.021(3) ?
    N2 H2 . 0.8600 ?
    Ni1 N1 2_656 2.021(3) ?
    Ni1 O2 . 2.055(2) ?
    Ni1 O2 2_656 2.055(2) ?
    Ni1 O4 . 2.287(2) ?
    Ni1 O4 2_656 2.288(2) ?
    Ni1 C1 2_656 2.498(4) ?
    O1W H1A . 0.90(8) ?
loop_
    _geom_angle_atom_site_label_1
    _geom_angle_atom_site_label_2
    _geom_angle_atom_site_label_3
    _geom_angle_site_symmetry_1
    _geom_angle_site_symmetry_3
    _geom_angle
    _geom_angle_publ_flag
    O2 C1 O4 . . 120.7(3) ?
    O2 C1 C2 . . 118.1(3) ?
    O4 C1 C2 . . 121.2(3) ?
    O2 C1 Ni1 . . 55.05(17) ?
    O4 C1 Ni1 . . 65.66(19) ?
    C2 C1 Ni1 . . 172.8(3) ?
    C3 C2 C1 . . 116.6(3) ?
    C3 C2 H2A . . 108.1 ?
    C1 C2 H2A . . 108.1 ?
    C3 C2 H2B . . 108.1 ?
    C1 C2 H2B . . 108.1 ?
    H2A C2 H2B . . 107.3 ?
    C4 C3 C8 . . 118.6(4) ?
    C4 C3 C2 . . 120.9(4) ?
    C8 C3 C2 . . 120.5(4) ?
    C3 C4 C5 . . 121.7(4) ?
    C3 C4 H4 . . 119.2 ?
    C5 C4 H4 . . 119.2 ?
    C6 C5 C4 . . 120.2(4) ?
    C6 C5 H5 . . 119.9 ?
    C4 C5 H5 . . 119.9 ?
    C5 C6 C7 . . 120.8(4) ?
    C5 C6 H6 . . 119.6 ?
    C7 C6 H6 . . 119.6 ?
    C6 C7 C12 . . 121.8(4) ?
    C6 C7 C8 . . 119.1(4) ?
    C12 C7 C8 . . 119.1(4) ?
    C9 C8 C7 . . 117.9(4) ?
    C9 C8 C3 . . 122.4(4) ?
    C7 C8 C3 . . 119.6(4) ?
    C10 C9 C8 . . 121.7(4) ?
    C10 C9 H9 . . 119.1 ?
    C8 C9 H9 . . 119.1 ?
    C9 C10 C11 . . 120.1(4) ?
    C9 C10 H10 . . 120.0 ?
    C11 C10 H10 . . 120.0 ?
    C12 C11 C10 . . 120.6(4) ?
    C12 C11 H11 . . 119.7 ?
    C10 C11 H11 . . 119.7 ?
    C11 C12 C7 . . 120.6(4) ?
    C11 C12 H12 . . 119.7 ?
    C7 C12 H12 . . 119.7 ?
    N1 C13 N2 . . 113.5(3) ?
    N1 C13 H13 . . 123.3 ?
    N2 C13 H13 . . 123.3 ?
    N2 C14 C15 . . 105.9(3) ?
    N2 C14 C19 . . 132.2(4) ?
    C15 C14 C19 . . 122.0(4) ?
    C16 C15 C14 . . 121.1(3) ?
    C16 C15 N1 . . 130.1(3) ?
    C14 C15 N1 . . 108.8(3) ?
    C15 C16 C17 . . 116.6(4) ?
    C15 C16 H16 . . 121.7 ?
    C17 C16 H16 . . 121.7 ?
    C18 C17 C16 . . 121.6(4) ?
    C18 C17 H17 . . 119.2 ?
    C16 C17 H17 . . 119.2 ?
    C19 C18 C17 . . 122.7(4) ?
    C19 C18 H18 . . 118.7 ?
    C17 C18 H18 . . 118.7 ?
    C18 C19 C14 . . 116.1(4) ?
    C18 C19 H19 . . 122.0 ?
    C14 C19 H19 . . 122.0 ?
    C13 N1 C15 . . 104.6(3) ?
    C13 N1 Ni1 . . 122.2(2) ?
    C15 N1 Ni1 . . 132.9(2) ?
    C13 N2 C14 . . 107.3(3) ?
    C13 N2 H2 . . 126.4 ?
    C14 N2 H2 . . 126.4 ?
    N1 Ni1 N1 . 2_656 100.03(15) ?
    N1 Ni1 O2 . . 101.45(10) ?
    N1 Ni1 O2 2_656 . 92.41(10) ?
    N1 Ni1 O2 . 2_656 92.41(10) ?
    N1 Ni1 O2 2_656 2_656 101.45(10) ?
    O2 Ni1 O2 . 2_656 158.42(14) ?
    N1 Ni1 O4 . . 93.73(10) ?
    N1 Ni1 O4 2_656 . 151.40(10) ?
    O2 Ni1 O4 . . 60.13(9) ?
    O2 Ni1 O4 2_656 . 102.90(9) ?
    N1 Ni1 O4 . 2_656 151.40(10) ?
    N1 Ni1 O4 2_656 2_656 93.73(10) ?
    O2 Ni1 O4 . 2_656 102.90(9) ?
    O2 Ni1 O4 2_656 2_656 60.13(9) ?
    O4 Ni1 O4 . 2_656 85.60(12) ?
    N1 Ni1 C1 . . 99.19(11) ?
    N1 Ni1 C1 2_656 . 121.98(11) ?
    O2 Ni1 C1 . . 30.01(10) ?
    O2 Ni1 C1 2_656 . 131.69(12) ?
    O4 Ni1 C1 . . 30.12(10) ?
    O4 Ni1 C1 2_656 . 94.46(11) ?
    N1 Ni1 C1 . 2_656 121.98(11) ?
    N1 Ni1 C1 2_656 2_656 99.19(11) ?
    O2 Ni1 C1 . 2_656 131.69(12) ?
    O2 Ni1 C1 2_656 2_656 30.01(10) ?
    O4 Ni1 C1 . 2_656 94.46(11) ?
    O4 Ni1 C1 2_656 2_656 30.12(10) ?
    C1 Ni1 C1 . 2_656 115.13(18) ?
    C1 O2 Ni1 . . 94.9(2) ?
    C1 O4 Ni1 . . 84.2(2) ?
loop_
    _geom_torsion_atom_site_label_1
    _geom_torsion_atom_site_label_2
    _geom_torsion_atom_site_label_3
    _geom_torsion_atom_site_label_4
    _geom_torsion_site_symmetry_1
    _geom_torsion_site_symmetry_2
    _geom_torsion_site_symmetry_3
    _geom_torsion_site_symmetry_4
    _geom_torsion
    _geom_torsion_publ_flag
    O2 C1 C2 C3 . . . . 159.6(3) ?
    O4 C1 C2 C3 . . . . -21.6(5) ?
    Ni1 C1 C2 C3 . . . . 177(2) ?
    C1 C2 C3 C4 . . . . 113.3(4) ?
    C1 C2 C3 C8 . . . . -66.9(5) ?
    C8 C3 C4 C5 . . . . -0.9(6) ?
    C2 C3 C4 C5 . . . . 178.9(4) ?
    C3 C4 C5 C6 . . . . 1.7(6) ?
    C4 C5 C6 C7 . . . . -1.2(6) ?
    C5 C6 C7 C12 . . . . 179.4(4) ?
    C5 C6 C7 C8 . . . . 0.1(6) ?
    C6 C7 C8 C9 . . . . -179.5(3) ?
    C12 C7 C8 C9 . . . . 1.2(5) ?
    C6 C7 C8 C3 . . . . 0.6(5) ?
    C12 C7 C8 C3 . . . . -178.7(3) ?
    C4 C3 C8 C9 . . . . 179.9(3) ?
    C2 C3 C8 C9 . . . . 0.1(5) ?
    C4 C3 C8 C7 . . . . -0.2(5) ?
    C2 C3 C8 C7 . . . . -180.0(3) ?
    C7 C8 C9 C10 . . . . -1.3(5) ?
    C3 C8 C9 C10 . . . . 178.6(4) ?
    C8 C9 C10 C11 . . . . 0.2(6) ?
    C9 C10 C11 C12 . . . . 0.9(6) ?
    C10 C11 C12 C7 . . . . -1.0(6) ?
    C6 C7 C12 C11 . . . . -179.4(4) ?
    C8 C7 C12 C11 . . . . -0.1(6) ?
    N2 C14 C15 C16 . . . . 179.0(3) ?
    C19 C14 C15 C16 . . . . -0.5(5) ?
    N2 C14 C15 N1 . . . . -0.7(4) ?
    C19 C14 C15 N1 . . . . 179.7(3) ?
    C14 C15 C16 C17 . . . . 0.5(5) ?
    N1 C15 C16 C17 . . . . -179.8(3) ?
    C15 C16 C17 C18 . . . . -0.4(6) ?
    C16 C17 C18 C19 . . . . 0.4(7) ?
    C17 C18 C19 C14 . . . . -0.4(6) ?
    N2 C14 C19 C18 . . . . -179.0(4) ?
    C15 C14 C19 C18 . . . . 0.5(6) ?
    N2 C13 N1 C15 . . . . 0.3(4) ?
    N2 C13 N1 Ni1 . . . . 174.9(2) ?
    C16 C15 N1 C13 . . . . -179.5(4) ?
    C14 C15 N1 C13 . . . . 0.3(4) ?
    C16 C15 N1 Ni1 . . . . 6.8(6) ?
    C14 C15 N1 Ni1 . . . . -173.4(2) ?
    N1 C13 N2 C14 . . . . -0.8(4) ?
    C15 C14 N2 C13 . . . . 0.9(4) ?
    C19 C14 N2 C13 . . . . -179.5(4) ?
    C13 N1 Ni1 N1 . . . 2_656 109.3(3) ?
    C15 N1 Ni1 N1 . . . 2_656 -77.9(3) ?
    C13 N1 Ni1 O2 . . . . -156.1(3) ?
    C15 N1 Ni1 O2 . . . . 16.7(3) ?
    C13 N1 Ni1 O2 . . . 2_656 7.2(3) ?
    C15 N1 Ni1 O2 . . . 2_656 -180.0(3) ?
    C13 N1 Ni1 O4 . . . . -95.9(3) ?
    C15 N1 Ni1 O4 . . . . 76.9(3) ?
    C13 N1 Ni1 O4 . . . 2_656 -8.2(4) ?
    C15 N1 Ni1 O4 . . . 2_656 164.6(2) ?
    C13 N1 Ni1 C1 . . . . -125.7(3) ?
    C15 N1 Ni1 C1 . . . . 47.1(3) ?
    C13 N1 Ni1 C1 . . . 2_656 1.8(3) ?
    C15 N1 Ni1 C1 . . . 2_656 174.6(3) ?
    O2 C1 Ni1 N1 . . . . -97.0(2) ?
    O4 C1 Ni1 N1 . . . . 81.5(2) ?
    C2 C1 Ni1 N1 . . . . -116(2) ?
    O2 C1 Ni1 N1 . . . 2_656 11.0(2) ?
    O4 C1 Ni1 N1 . . . 2_656 -170.49(17) ?
    C2 C1 Ni1 N1 . . . 2_656 -8(2) ?
    O4 C1 Ni1 O2 . . . . 178.5(3) ?
    C2 C1 Ni1 O2 . . . . -19(2) ?
    O2 C1 Ni1 O2 . . . 2_656 161.39(15) ?
    O4 C1 Ni1 O2 . . . 2_656 -20.1(3) ?
    C2 C1 Ni1 O2 . . . 2_656 142(2) ?
    O2 C1 Ni1 O4 . . . . -178.5(3) ?
    C2 C1 Ni1 O4 . . . . 162(2) ?
    O2 C1 Ni1 O4 . . . 2_656 108.2(2) ?
    O4 C1 Ni1 O4 . . . 2_656 -73.3(2) ?
    C2 C1 Ni1 O4 . . . 2_656 89(2) ?
    O2 C1 Ni1 C1 . . . 2_656 131.1(2) ?
    O4 C1 Ni1 C1 . . . 2_656 -50.43(17) ?
    C2 C1 Ni1 C1 . . . 2_656 112(2) ?
    O4 C1 O2 Ni1 . . . . -1.6(4) ?
    C2 C1 O2 Ni1 . . . . 177.3(3) ?
    N1 Ni1 O2 C1 . . . . 88.6(2) ?
    N1 Ni1 O2 C1 2_656 . . . -170.7(2) ?
    O2 Ni1 O2 C1 2_656 . . . -40.39(19) ?
    O4 Ni1 O2 C1 . . . . 0.86(19) ?
    O4 Ni1 O2 C1 2_656 . . . -76.3(2) ?
    C1 Ni1 O2 C1 2_656 . . . -66.1(3) ?
    O2 C1 O4 Ni1 . . . . 1.4(3) ?
    C2 C1 O4 Ni1 . . . . -177.4(3) ?
    N1 Ni1 O4 C1 . . . . -101.9(2) ?
    N1 Ni1 O4 C1 2_656 . . . 17.0(3) ?
    O2 Ni1 O4 C1 . . . . -0.86(19) ?
    O2 Ni1 O4 C1 2_656 . . . 164.7(2) ?
    O4 Ni1 O4 C1 2_656 . . . 106.7(2) ?
    C1 Ni1 O4 C1 2_656 . . . 135.57(19) ?
loop_
    _geom_hbond_atom_site_label_D
    _geom_hbond_atom_site_label_H
    _geom_hbond_atom_site_label_A
    _geom_hbond_site_symmetry_A
    _geom_hbond_distance_DH
    _geom_hbond_distance_HA
    _geom_hbond_distance_DA
    _geom_hbond_angle_DHA
    O1W H1A O4 1_555 0.90(8) 2.24(8) 2.988(6) 141(8)
    N2 H2 O4 5_666 0.86 2.00 2.791(4) 152
_iucr_refine_instructions_details
;
TITL 201108105yfj_0m in C 2/c
CELL  0.71073  11.5728  19.9909  14.2896   90.000  105.903   90.000
ZERR     4.00   0.0038   0.0066   0.0048    0.000    0.004    0.000
LATT   7
SYMM  - X,   Y, 1/2 - Z
SFAC  C    H    N    NI   O
UNIT  152  128  16   4    20
MERG   2
FMAP   2
omit   -3   50.02
PLAN    1
SIZE     0.10   0.10   0.10
ACTA
BOND   $H
CONF
L.S.  40
TEMP    25.00
WGHT    0.056900
FVAR       0.10624
MOLE    1
C1    1    0.687593    0.589525    0.771335    11.00000    0.03777    0.05136 =
         0.03211   -0.00514    0.01491   -0.00476
C2    1    0.806000    0.626816    0.797416    11.00000    0.04230    0.06949 =
         0.04761   -0.00034    0.01379   -0.01136
AFIX  23
H2A   2    0.806517    0.657137    0.850525    11.00000   -1.20000
H2B   2    0.869941    0.594599    0.821416    11.00000   -1.20000
AFIX   0
C3    1    0.834976    0.666453    0.717323    11.00000    0.02846    0.05370 =
         0.05676    0.00069    0.01186   -0.00364
C4    1    0.840689    0.734392    0.721212    11.00000    0.04632    0.05712 =
         0.07247   -0.00962    0.01839   -0.00246
AFIX  43
H4    2    0.824939    0.756384    0.773741    11.00000   -1.20000
AFIX   0
C5    1    0.869695    0.772128    0.648120    11.00000    0.05751    0.04702 =
         0.09676    0.01251    0.01713   -0.00748
AFIX  43
H5    2    0.875185    0.818451    0.653537    11.00000   -1.20000
AFIX   0
C6    1    0.889771    0.741261    0.569527    11.00000    0.05273    0.07373 =
         0.07295    0.02331    0.01801   -0.00387
AFIX  43
H6    2    0.907366    0.766741    0.520732    11.00000   -1.20000
AFIX   0
C7    1    0.884319    0.671426    0.560968    11.00000    0.03298    0.06635 =
         0.05340    0.00694    0.01203    0.00045
C8    1    0.857317    0.633246    0.635439    11.00000    0.02370    0.04908 =
         0.05792    0.00575    0.01023    0.00102
C9    1    0.853420    0.562982    0.625547    11.00000    0.03447    0.05691 =
         0.06775    0.00031    0.01591   -0.00141
AFIX  43
H9    2    0.837412    0.536991    0.674513    11.00000   -1.20000
AFIX   0
C10   1    0.872452    0.532494    0.546392    11.00000    0.04234    0.06951 =
         0.08652   -0.02140    0.01457    0.01139
AFIX  43
H10   2    0.869078    0.486107    0.541454    11.00000   -1.20000
AFIX   0
C11   1    0.896955    0.570300    0.472714    11.00000    0.04338    0.11081 =
         0.06774   -0.02072    0.01431    0.02149
AFIX  43
H11   2    0.908826    0.549100    0.418159    11.00000   -1.20000
AFIX   0
C12   1    0.903780    0.638270    0.479607    11.00000    0.04199    0.10523 =
         0.05583    0.00925    0.01795    0.00925
AFIX  43
H12   2    0.921449    0.662993    0.430142    11.00000   -1.20000
AFIX   0
C13   1    0.438274    0.449156    0.564417    11.00000    0.04090    0.04622 =
         0.04222    0.00071    0.01575    0.00013
AFIX   3
H13   2    0.363388    0.469741    0.549875    11.00000   -1.20000
AFIX   0
C14   1    0.587846    0.387973    0.547549    11.00000    0.04985    0.03893 =
         0.04636    0.00171    0.02389   -0.00240
C15   1    0.618518    0.418466    0.638766    11.00000    0.03675    0.03785 =
         0.04065    0.00071    0.01700    0.00019
C16   1    0.729686    0.407946    0.704048    11.00000    0.04585    0.05201 =
         0.05771    0.00180    0.01537    0.00275
AFIX  43
H16   2    0.750681    0.427818    0.765235    11.00000   -1.20000
AFIX   0
C17   1    0.808382    0.366297    0.673819    11.00000    0.04314    0.06058 =
         0.08667    0.00222    0.01581    0.00795
AFIX  43
H17   2    0.884193    0.358243    0.715584    11.00000   -1.20000
AFIX   0
C18   1    0.776772    0.336550    0.583222    11.00000    0.06265    0.06011 =
         0.09559   -0.00399    0.04166    0.01485
AFIX  43
H18   2    0.832142    0.308750    0.566127    11.00000   -1.20000
AFIX   0
C19   1    0.667536    0.346245    0.517622    11.00000    0.06639    0.05142 =
         0.06093   -0.00677    0.03524    0.00062
AFIX  43
H19   2    0.647455    0.326195    0.456560    11.00000   -1.20000
AFIX   0
N1    3    0.521119    0.457487    0.647631    11.00000    0.03448    0.04259 =
         0.03798    0.00288    0.01291    0.00151
N2    3    0.472490    0.408046    0.502696    11.00000    0.04490    0.04772 =
         0.03619   -0.00258    0.00971   -0.00462
AFIX   3
H2    2    0.430032    0.396438    0.445686    11.00000   -1.20000
AFIX   0
NI1   4    0.500000    0.522449    0.750000    10.50000    0.03209    0.04462 =
         0.03666    0.00000    0.01390    0.00000
O2    5    0.675416    0.541704    0.824813    11.00000    0.03771    0.05686 =
         0.04731    0.00654    0.01278   -0.00575
O4    5    0.602809    0.606439    0.699244    11.00000    0.03607    0.05779 =
         0.04111   -0.00085    0.01433   -0.00379
MOLE    2
O1W   5    0.500000    0.734397    0.750000    10.50000    0.09675    0.06051 =
         0.32971    0.00000    0.02298    0.00000
H1A   2    0.539400    0.704201    0.780000    11.000000   -1.50000
HKLF    4
REM  201108105yfj_0m in C 2/c
REM R1 =  0.0551 for   1993 Fo > 4sig(Fo)  and  0.1194 for all   3636 data
REM    218 parameters refined using      0 restraints
END
WGHT      0.0567      0.0000
REM Highest difference peak  0.423,  deepest hole -0.526,  1-sigma level  0.066
Q1    1   0.4785  0.4740  0.7057  11.00000  0.05    0.42
;
data_global
_journal_date_recd_electronic     2012-02-26
_journal_date_accepted     2012-03-07
_journal_name_full     'Acta Crystallographica, Section E'
_journal_year     2012
_journal_volume     68
_journal_issue      4
_journal_page_first     m416
_journal_page_last     m416
_journal_paper_category     QM
_journal_paper_doi     10.1107/S1600536812010021
_journal_coeditor_code     BG2448
_publ_contact_author
;
 Yin, Fu-Jun'
Jiangsu Marine Resources Development
Research Institute
Huai hai Institute of Technology
Lianyungang 222005
People's Republic of China
;
_publ_contact_author_email     yfj1999@126.com
_publ_contact_author_fax     '086-0518-85895905'
_publ_contact_author_phone     '086-15961378832'
_publ_section_title
;\
Bis(1<i>H</i>-benzimidazole-\k<i>N</i>^3^)bis[2-(naphthalen-1-yl)acetato-\
\k^2^<i>O</i>,<i>O</i>']nickel(II) monohydrate
;
loop_
    _publ_author_name
    _publ_author_address
    ' Yin, Fu-Jun'
;
Jiangsu Marine Resources Development Research Institute
Huaihai Institute of Technology
Lianyungang 222005
People's Republic of China
;
    'Han, Li-Jun'
;
Department of Mathematics and Science
Huaihai Institute of Technology
Lianyungang 222005
People's Republic of China
;
    'Zhao Hong'
;
Department of Chemical Engineering
Huaihai Institute of Technology
Lianyungang 222005
People's Republic of China
;
    'Xu, Xing-You'
;
Huaiyin Insititute of Technology
Huaiyin 223003
People's Republic of China
;
    'Ren, Li'
;
Qian'an College
Hebei United University
Tangshan 063009
People's Republic of China
;
