# Supplementary material for: Bis(1H-benzimidazole-κN 3)bis­[2-(naphthalen-1-yl)acetato-κ2 O,O′]nickel(II) monohydrate
Source: Acta Crystallogr Sect E Struct Rep Online. 2012 Mar 14;68(Pt 4):m416. doi: 10.1107/S1600536812010021 (PMC3343822; doi:10.1107/S1600536812010021)
Supplement: Supplementary file 2 [file e-68-0m416-Isup2.hkl]

# 
# h,k,l, Fc-squared, Fo-squared, sigma(Fo-squared) and status flag 
# 
data_I
_shelx_title ' 201108105yfj_0m in C 2/c' 
_shelx_refln_list_code          4 
_shelx_F_calc_maximum      283.73 
_exptl_crystal_F_000      1424.00 
_reflns_d_resolution_high  0.8407 
 
loop_ 
 _symmetry_equiv_pos_as_xyz 
 'x, y, z' 
 '-x, y, -z+1/2' 
 'x+1/2, y+1/2, z' 
 '-x+1/2, y+1/2, -z+1/2' 
 '-x, -y, -z' 
 'x, -y, z-1/2' 
 '-x+1/2, -y+1/2, -z' 
 'x+1/2, -y+1/2, z-1/2' 
 
_cell_length_a    11.5728 
_cell_length_b    19.9909 
_cell_length_c    14.2896 
_cell_angle_alpha  90.000 
_cell_angle_beta  105.903 
_cell_angle_gamma  90.000 
 
_shelx_F_squared_multiplier     1.000 
 
loop_ 
 _refln_index_h 
 _refln_index_k 
 _refln_index_l 
 _refln_F_squared_calc 
 _refln_F_squared_meas 
 _refln_F_squared_sigma 
 _refln_observed_status 
   2   0   0     1593.69     1656.64    100.39 o 
   4   0   0    25073.63    30808.96    575.60 o 
   6   0   0    15914.16    17174.41    361.31 o 
   8   0   0     6030.78     6294.45    189.71 o 
  10   0   0     3569.08     4038.39    251.65 o 
  12   0   0      561.79      808.18    277.67 o 
   1   1   0    42534.44    44293.86   1619.91 o 
   3   1   0    48069.72    55562.60    820.66 o 
   5   1   0    15912.46    17446.57    296.20 o 
   7   1   0      942.60      940.41     79.73 o 
   9   1   0     1088.73     1231.00    119.08 o 
  11   1   0     1901.73     1927.00    232.57 o 
  13   1   0      208.21       97.41    169.38 o 
   2   2   0    19939.09    20076.99    338.12 o 
   4   2   0    10776.86    11807.98    206.85 o 
   6   2   0     3721.38     3867.30    120.99 o 
   8   2   0     1235.15     1200.99     94.72 o 
  10   2   0     1115.39      989.75    107.70 o 
  12   2   0      355.90      186.84    164.07 o 
   1   3   0    31147.69    29412.08    533.65 o 
   3   3   0       86.21       99.36     25.76 o 
   5   3   0    18076.24    19257.61    322.23 o 
   7   3   0     1196.69     1261.91     63.13 o 
   9   3   0      676.27      582.11     66.71 o 
  11   3   0     1149.37     1367.37    159.53 o 
  13   3   0      221.92       17.90    153.21 o 
   0   4   0    15281.35    14518.76    372.59 o 
   2   4   0    27357.94    25645.88    701.70 o 
   4   4   0     8249.17     8447.15    160.06 o 
   6   4   0     8646.76     8904.18    181.87 o 
   8   4   0     3663.44     3707.84    200.16 o 
  10   4   0        4.70      -61.93     70.48 o 
  12   4   0      280.02      332.46    176.74 o 
   1   5   0      492.14      512.43     35.06 o 
   3   5   0     6805.65     6538.84    129.48 o 
   5   5   0     7582.87     7462.10    154.53 o 
   7   5   0     3455.56     3534.87    109.49 o 
   9   5   0       24.81       65.74     97.93 o 
  11   5   0      408.14      531.46    106.64 o 
   0   6   0     9240.98     9166.45    228.49 o 
   2   6   0      534.35      518.84     42.78 o 
   4   6   0     4037.58     3907.85     98.30 o 
   6   6   0     3627.67     3679.82    106.52 o 
   8   6   0       49.66       23.66     65.87 o 
  10   6   0       80.57       76.48     83.21 o 
  12   6   0      344.84      501.75    139.47 o 
   1   7   0     5425.23     5423.71    125.82 o 
   3   7   0     5855.14     5739.51    134.13 o 
   5   7   0       73.04       56.14     34.06 o 
   7   7   0     1440.55     1344.84     96.43 o 
   9   7   0       30.92       68.76     74.00 o 
  11   7   0      335.93      436.57    103.41 o 
   0   8   0     3035.70     3059.25    115.93 o 
   2   8   0      477.95      515.04     51.51 o 
   4   8   0        9.15       -0.88     30.08 o 
   6   8   0      269.39      284.24     72.60 o 
   8   8   0      127.67       33.14     79.39 o 
  10   8   0      991.03      969.23    152.64 o 
  12   8   0       99.60      238.05    132.16 o 
   1   9   0     6325.57     5976.93    129.80 o 
   3   9   0        4.54        2.64     31.37 o 
   5   9   0     1398.23     1545.93     71.95 o 
   7   9   0      131.54       74.95     57.64 o 
   9   9   0     2379.29     2272.12    203.47 o 
  11   9   0        6.80       18.32     94.55 o 
   0  10   0     8394.76     9149.82    253.18 o 
   2  10   0      765.87      801.52     68.44 o 
   4  10   0     1529.25     1464.49     69.26 o 
   6  10   0     1685.12     1728.32    119.12 o 
   8  10   0      149.44       12.91     75.84 o 
  10  10   0      326.95      248.50     99.31 o 
  12  10   0        0.09       24.39    102.94 o 
   1  11   0      350.72      333.88     44.15 o 
   3  11   0     2775.07     2893.81    101.90 o 
   5  11   0       81.54      -34.38     40.90 o 
   7  11   0       48.72       52.01     71.56 o 
   9  11   0      343.09      235.20     96.95 o 
  11  11   0       14.14     -110.12     92.89 o 
   0  12   0       41.24       90.75     53.07 o 
   2  12   0      792.36      797.36     81.67 o 
   4  12   0       26.69       49.69     52.24 o 
   6  12   0      297.60      235.65     82.54 o 
   8  12   0      258.82      243.61     86.87 o 
  10  12   0       10.14      -58.92     88.31 o 
   1  13   0     1818.42     1648.17     79.20 o 
   3  13   0      138.06      123.93     46.63 o 
   5  13   0        0.69       -8.39     53.71 o 
   7  13   0       44.41       37.67     76.53 o 
   9  13   0        0.62      -26.01     90.07 o 
  11  13   0      303.99      158.15    146.43 o 
   0  14   0     4115.21     4576.01    184.23 o 
   2  14   0     1431.65     1407.30     78.85 o 
   4  14   0      242.24      317.64     64.85 o 
   6  14   0       57.56        6.34     84.33 o 
   8  14   0      132.97      200.37    144.88 o 
  10  14   0      234.23      350.43    207.63 o 
   1  15   0     4655.53     4577.75    154.15 o 
   3  15   0      123.63      147.14     58.10 o 
   5  15   0     1090.78     1159.65    178.24 o 
   7  15   0      204.73      138.83     97.78 o 
   9  15   0      203.38      402.99    126.61 o 
   0  16   0     3473.43     3528.09    228.92 o 
   2  16   0      281.97      406.53     75.56 o 
   4  16   0     1101.42     1158.75    106.33 o 
   6  16   0      685.50      552.02    119.65 o 
   8  16   0      288.56      393.51    126.60 o 
   1  17   0     1163.52     1078.47    104.40 o 
   3  17   0       28.84        1.62     71.55 o 
   5  17   0     1699.93     1578.22    225.20 o 
   7  17   0      651.51      625.90    237.22 o 
   9  17   0       72.01       53.28    113.75 o 
   0  18   0      240.18       40.75    104.97 o 
   2  18   0      189.33      321.83     83.25 o 
   4  18   0      801.91     1150.39    135.54 o 
   6  18   0      603.68      544.78    267.47 o 
   8  18   0      253.53      376.33    128.28 o 
   1  19   0        3.11      -68.14     67.94 o 
   3  19   0     1122.32     1223.57    240.52 o 
   5  19   0      551.01      722.99    258.16 o 
   7  19   0      317.61      355.46    222.23 o 
   0  20   0      421.69      288.72    123.60 o 
   2  20   0       94.91       35.13     90.21 o 
   4  20   0        8.58       33.04    121.37 o 
   6  20   0      341.25      496.43    165.01 o 
   1  21   0        3.13      -62.09     74.81 o 
   3  21   0      341.49      552.16    155.45 o 
   5  21   0        2.74      -61.41    128.38 o 
   0  22   0       23.80       27.67    117.21 o 
   2  22   0      202.80      185.16    127.40 o 
   4  22   0       42.48      107.12    137.76 o 
   1  23   0      102.44      113.57    134.66 o 
   3  23   0       89.64      141.26    155.16 o 
 -13   1   1       36.90       95.85    338.44 o 
 -11   1   1      163.10      196.38    147.63 o 
  -9   1   1        0.18        2.60     41.22 o 
  -7   1   1      110.68       24.38     31.35 o 
  -5   1   1     2960.39     3194.14     88.53 o 
  -3   1   1     1202.49     1482.61     54.22 o 
  -1   1   1     7648.97     7936.45    184.90 o 
   1   1   1      529.11      437.91     24.18 o 
   3   1   1    77564.92    81491.52   1285.30 o 
   5   1   1       59.00       37.06     26.13 o 
   7   1   1     4900.12     5257.35    117.36 o 
   9   1   1     1141.95     1136.82     81.85 o 
  11   1   1      994.14      898.44    239.78 o 
 -12   2   1      396.00      417.52    175.79 o 
 -10   2   1       64.49      150.91     75.72 o 
  -8   2   1      114.58      148.15     43.91 o 
  -6   2   1      135.31      183.31     35.59 o 
  -4   2   1     6137.62     6722.35    120.71 o 
  -2   2   1    30419.03    34246.20    567.63 o 
   0   2   1    14592.83    13534.64    251.94 o 
   2   2   1    30654.22    29932.83    448.25 o 
   4   2   1     4724.44     5363.44    106.78 o 
   6   2   1    23970.44    26535.60    371.29 o 
   8   2   1       29.70       58.38     41.84 o 
  10   2   1       78.87      156.03     66.36 o 
  12   2   1      120.41      139.95    154.93 o 
 -13   3   1        2.61      173.91    168.69 o 
 -11   3   1     2083.22     1920.18    146.02 o 
  -9   3   1      158.99      119.56     71.69 o 
  -7   3   1      113.15       52.48     36.25 o 
  -5   3   1      466.07      550.51     51.44 o 
  -3   3   1    17085.75    18337.87    292.71 o 
  -1   3   1     4211.01     4492.77    105.29 o 
   1   3   1      117.23       72.59     24.27 o 
   3   3   1      168.79      195.87     32.84 o 
   5   3   1      878.25      871.21     47.54 o 
   7   3   1      179.14      121.10     38.44 o 
   9   3   1      274.46      289.73     59.11 o 
  11   3   1      979.82      878.81    141.88 o 
 -12   4   1      180.19       39.32    158.35 o 
 -10   4   1     1495.05     1396.68    124.68 o 
  -8   4   1       58.43       53.39     40.60 o 
  -6   4   1     1119.28     1285.88     80.42 o 
  -4   4   1     3045.03     3524.71     88.24 o 
  -2   4   1      354.17      312.52     40.66 o 
   0   4   1     1380.28     1364.56     69.27 o 
   2   4   1     2783.39     2717.59     77.86 o 
   4   4   1     1914.54     1741.65    113.60 o 
   6   4   1     4111.15     4130.61    111.15 o 
   8   4   1      155.82      177.29     60.83 o 
  10   4   1      136.29      -10.16     72.30 o 
  12   4   1      103.30      103.37    121.65 o 
 -13   5   1      520.58      231.60    207.15 o 
 -11   5   1     1513.12     1482.43    216.78 o 
  -9   5   1       43.97       73.91     82.41 o 
  -7   5   1     1349.05     1307.50     82.26 o 
  -5   5   1     8342.78     8485.32    168.46 o 
  -3   5   1      264.30      196.98     29.87 o 
  -1   5   1     8560.56     8259.43    145.67 o 
   1   5   1    12727.04    11766.00    195.95 o 
   3   5   1     3367.21     3311.43    105.10 o 
   5   5   1     5179.63     5430.95    124.57 o 
   7   5   1      807.45      905.25     76.01 o 
   9   5   1        3.28      -41.39     43.18 o 
  11   5   1      674.62      593.60    132.46 o 
 -12   6   1     1927.43     1322.91    217.30 o 
 -10   6   1     1297.45     1396.10    174.14 o 
  -8   6   1      851.65      934.72    100.94 o 
  -6   6   1     5991.85     5877.12    139.24 o 
  -4   6   1      457.39      503.20     40.41 o 
  -2   6   1      424.81      347.61     38.09 o 
   0   6   1     3049.58     2912.54     73.20 o 
   2   6   1       10.49       19.26     24.59 o 
   4   6   1     8291.91     7983.59    158.02 o 
   6   6   1     3382.40     3233.40    117.67 o 
   8   6   1        6.90      -14.93     53.50 o 
  10   6   1        6.72        8.47     77.95 o 
  12   6   1       71.41      137.23    128.65 o 
 -11   7   1      276.61      128.83    123.57 o 
  -9   7   1     1352.09     1253.86    117.69 o 
  -7   7   1     3470.68     3695.05    132.11 o 
  -5   7   1     5731.02     5769.85    149.28 o 
  -3   7   1      550.25      565.76     50.78 o 
  -1   7   1      831.51      822.54     57.44 o 
   1   7   1      277.43      204.42     35.91 o 
   3   7   1      914.01      876.50     58.25 o 
   5   7   1     2758.51     2378.11     81.10 o 
   7   7   1       18.17      -37.93     48.78 o 
   9   7   1      136.58       82.36     76.72 o 
  11   7   1       24.91       63.27     89.83 o 
 -12   8   1      829.45      825.28    129.11 o 
 -10   8   1      396.22      428.20    102.04 o 
  -8   8   1     7124.22     6456.05    222.60 o 
  -6   8   1     1226.68     1240.94     77.14 o 
  -4   8   1      703.82      667.23     48.40 o 
  -2   8   1     4958.07     4628.65    107.02 o 
   0   8   1     4269.41     4335.04     99.94 o 
   2   8   1     2359.31     2406.92     75.39 o 
   4   8   1      706.56      613.03     48.27 o 
   6   8   1     3819.39     3954.91    200.49 o 
   8   8   1       70.36       50.80     73.96 o 
  10   8   1        7.73       25.26     82.25 o 
  12   8   1       51.48       68.98    125.38 o 
 -11   9   1      616.50      377.92    143.67 o 
  -9   9   1      975.14     1020.47    118.70 o 
  -7   9   1     5607.17     5182.19    196.04 o 
  -5   9   1     6678.95     6257.41    145.48 o 
  -3   9   1     1678.10     1636.79     74.49 o 
  -1   9   1     1377.90     1284.26     60.98 o 
   1   9   1     3347.37     3193.10     97.20 o 
   3   9   1     9155.50     9178.16    182.27 o 
   5   9   1      999.85      830.83    101.29 o 
   7   9   1      183.96      161.43     60.53 o 
   9   9   1     1614.21     1508.98    132.77 o 
  11   9   1      278.36      405.24    106.89 o 
 -12  10   1      134.18       38.72    116.65 o 
 -10  10   1      837.22      794.45    121.91 o 
  -8  10   1     2609.75     2441.37    148.28 o 
  -6  10   1     2983.34     2983.43    117.71 o 
  -4  10   1     5360.66     4990.21    126.31 o 
  -2  10   1     1596.61     1544.82     74.08 o 
   0  10   1    10050.21    10181.32    194.04 o 
   2  10   1     4209.55     3995.21    106.51 o 
   4  10   1     1633.98     1447.11     71.36 o 
   6  10   1      251.26      206.94    107.32 o 
   8  10   1     1266.62     1329.33    122.87 o 
  10  10   1      548.19      496.43    111.59 o 
 -11  11   1      626.16      522.85    120.61 o 
  -9  11   1      170.10       24.85     87.29 o 
  -7  11   1     1879.51     1630.72    123.50 o 
  -5  11   1      906.08      963.89     65.67 o 
  -3  11   1     2993.37     2788.99    115.55 o 
  -1  11   1     8735.09     8847.10    179.89 o 
   1  11   1     6922.65     6422.01    143.14 o 
   3  11   1      416.38      513.96     52.20 o 
   5  11   1      378.31      314.92     64.40 o 
   7  11   1     3145.45     2856.31    139.16 o 
   9  11   1      891.29     1093.82    123.21 o 
  11  11   1      488.83      548.52    134.90 o 
 -10  12   1     1394.65     1421.10    145.19 o 
  -8  12   1      184.83      162.71     84.28 o 
  -6  12   1     1192.46     1157.09    141.18 o 
  -4  12   1     1038.48     1065.43     84.31 o 
  -2  12   1     1306.42     1349.12     78.31 o 
   0  12   1     4107.23     3892.10    110.73 o 
   2  12   1     5545.67     5633.03    150.52 o 
   4  12   1      664.21      777.46     73.02 o 
   6  12   1       92.74       65.08     59.05 o 
   8  12   1     1175.75     1205.36    124.46 o 
  10  12   1     1483.35     1385.04    290.91 o 
 -11  13   1        3.09       40.30    107.73 o 
  -9  13   1      502.91      565.94    111.02 o 
  -7  13   1      517.16      363.63    124.46 o 
  -5  13   1     1398.66     1111.45     84.93 o 
  -3  13   1     2521.50     2440.39    126.78 o 
  -1  13   1     4452.89     4496.48    125.05 o 
   1  13   1     2447.66     2198.76     96.94 o 
   3  13   1     2836.78     2692.49    102.86 o 
   5  13   1     1131.71      976.83    157.24 o 
   7  13   1     1731.78     1649.07    195.12 o 
   9  13   1      515.99      717.10    135.95 o 
 -10  14   1       99.06      138.29    109.20 o 
  -8  14   1        7.24       51.35     85.40 o 
  -6  14   1     1826.48     1540.98    121.98 o 
  -4  14   1     1351.94     1307.05     80.26 o 
  -2  14   1     4455.47     4552.44    132.19 o 
   0  14   1     2116.97     2170.89     91.87 o 
   2  14   1     3242.22     3040.30    123.42 o 
   4  14   1     2072.34     2240.22    231.83 o 
   6  14   1     2095.03     2053.19    132.37 o 
   8  14   1      259.65       68.74    141.03 o 
  10  14   1      930.32      892.26    207.59 o 
  -9  15   1      135.45      -25.26    157.55 o 
  -7  15   1       70.33       58.45     97.25 o 
  -5  15   1      968.46      833.72     99.90 o 
  -3  15   1     1979.61     2004.74    107.81 o 
  -1  15   1     2488.60     2650.76    183.46 o 
   1  15   1      608.08      735.82     74.91 o 
   3  15   1     1822.92     1720.71    124.62 o 
   5  15   1     2379.89     2344.60    163.39 o 
   7  15   1      531.74      523.46    117.27 o 
   9  15   1      143.24      201.89    117.43 o 
  -8  16   1      210.64      186.63    112.33 o 
  -6  16   1       79.78     -103.18     81.83 o 
  -4  16   1     2294.13     2461.61    137.20 o 
  -2  16   1     1556.79     1571.92     97.75 o 
   0  16   1        4.28       30.89     54.45 o 
   2  16   1     1318.59     1234.38    109.61 o 
   4  16   1     1649.75     1489.44    116.32 o 
   6  16   1      320.81      377.27    112.31 o 
   8  16   1      378.18      253.04    118.73 o 
  -9  17   1       40.33       28.26    111.63 o 
  -7  17   1      162.25      312.48    143.50 o 
  -5  17   1      872.69      757.25    159.12 o 
  -3  17   1     1712.51     1512.22    118.95 o 
  -1  17   1      121.04      134.31    121.77 o 
   1  17   1      894.18      872.14     88.77 o 
   3  17   1      904.79      996.99    152.33 o 
   5  17   1      509.35      440.68     91.67 o 
   7  17   1      214.40       50.13    104.01 o 
   9  17   1       70.19       98.26    121.91 o 
  -8  18   1      142.72      -76.70    132.42 o 
  -6  18   1      101.56      150.72    124.63 o 
  -4  18   1     1670.82     2253.80    259.04 o 
  -2  18   1      773.20     1022.47    141.88 o 
   0  18   1      729.79      714.33    114.73 o 
   2  18   1      270.54      377.23    101.18 o 
   4  18   1      162.82      107.62     84.51 o 
   6  18   1      434.14      345.38    120.62 o 
   8  18   1      317.60      267.26    128.71 o 
  -7  19   1        0.65       -6.72    137.95 o 
  -5  19   1      374.25      424.19    152.63 o 
  -3  19   1     1530.23     1626.06    152.69 o 
  -1  19   1        0.83      -40.05     69.76 o 
   1  19   1      200.06      162.35     86.56 o 
   3  19   1     1005.26     1009.91    137.25 o 
   5  19   1       62.86      105.15    147.26 o 
   7  19   1       28.37       52.11    143.51 o 
  -6  20   1        3.04      104.67    136.32 o 
  -4  20   1       89.63      101.86    180.53 o 
  -2  20   1       96.61        5.52     78.91 o 
   0  20   1       91.00      160.88     82.07 o 
   2  20   1      169.08      226.37    101.61 o 
   4  20   1        2.93      -45.13     86.75 o 
   6  20   1        8.64      145.06    143.34 o 
  -5  21   1      121.10      268.65    147.10 o 
  -3  21   1       26.52       89.80    133.61 o 
  -1  21   1      260.53      309.33     93.00 o 
   1  21   1       67.50       88.19     98.40 o 
   3  21   1       13.44      -85.50    134.58 o 
   5  21   1       15.16      -28.34    130.93 o 
  -4  22   1       67.23      -18.46    315.38 o 
  -2  22   1        0.03      -44.91     92.06 o 
   0  22   1       19.75       97.06     89.84 o 
   2  22   1      158.32      -14.02    120.69 o 
   4  22   1       13.04       -8.10    206.26 o 
  -3  23   1       64.18      188.60    149.80 o 
  -1  23   1       38.34      -25.26     84.19 o 
   1  23   1       53.16     -127.11    152.17 o 
   3  23   1       19.30      107.79    110.81 o 
 -12   0   2      144.10      387.68    240.41 o 
 -10   0   2      721.89      479.75    148.15 o 
  -8   0   2     4329.29     4953.25    195.84 o 
  -6   0   2    20033.38    23944.50    560.49 o 
  -4   0   2      548.66      513.35     54.08 o 
  -2   0   2     6647.60     7226.53    230.22 o 
   0   0   2    12911.53    12632.33    276.36 o 
   2   0   2    48801.31    47994.02   1007.80 o 
   4   0   2    59221.95    61047.57   1104.00 o 
   6   0   2    30118.73    30540.44    815.70 o 
   8   0   2      628.27      652.75    108.69 o 
  10   0   2     1362.48     1596.24    145.02 o 
  12   0   2     2840.34     2824.64    396.55 o 
 -13   1   2      225.56       56.74    162.71 o 
 -11   1   2      412.43      597.15    127.87 o 
  -9   1   2     2378.93     2820.29    197.91 o 
  -7   1   2     9610.19    10850.10    217.50 o 
  -5   1   2     2487.78     2871.37     83.99 o 
  -3   1   2     1407.81     1874.50     65.20 o 
  -1   1   2      992.29     1176.61     38.44 o 
   1   1   2    55138.21    52235.79    933.20 o 
   3   1   2     4881.52     5291.24    100.67 o 
   5   1   2       15.21       32.74     27.15 o 
   7   1   2      472.48      517.97     47.57 o 
   9   1   2    11306.29    11180.24    244.00 o 
  11   1   2     1904.52     1653.91    140.55 o 
 -12   2   2      138.01      114.47    160.53 o 
 -10   2   2      367.13      214.02     83.46 o 
  -8   2   2     3718.97     4100.22    129.75 o 
  -6   2   2     5364.22     6068.37    135.22 o 
  -4   2   2     3068.34     3311.15     82.98 o 
  -2   2   2     1353.86     1403.51     70.52 o 
   0   2   2     2903.07     3113.62     83.32 o 
   2   2   2     5468.52     5628.47    122.41 o 
   4   2   2    14145.52    13732.05    219.58 o 
   6   2   2      401.12      402.75     44.85 o 
   8   2   2      530.43      482.58     57.13 o 
  10   2   2     4757.31     4649.22    171.57 o 
  12   2   2      895.50     1180.25    186.81 o 
 -13   3   2      479.05      594.81    202.91 o 
 -11   3   2      740.76      654.47    132.33 o 
  -9   3   2      184.32      120.02     92.06 o 
  -7   3   2     6826.40     7281.49    147.90 o 
  -5   3   2    14439.88    15724.66    260.83 o 
  -3   3   2      508.45      645.40     63.21 o 
  -1   3   2    52644.46    52123.06    839.29 o 
   1   3   2      336.37      300.35     30.81 o 
   3   3   2       23.22       62.11     29.36 o 
   5   3   2    18261.34    18100.68    284.86 o 
   7   3   2     4898.69     4917.84    125.59 o 
   9   3   2      275.60      313.03     68.92 o 
  11   3   2     1325.57     1424.58    186.27 o 
 -12   4   2     2069.07     1576.46    200.32 o 
 -10   4   2      301.07      271.65     85.79 o 
  -8   4   2      238.03      251.76     62.06 o 
  -6   4   2     1163.98     1064.14     62.58 o 
  -4   4   2    15607.53    16428.37    273.59 o 
  -2   4   2    80500.76    80840.38   1186.85 o 
   0   4   2     9361.89     8800.26    166.93 o 
   2   4   2     3358.46     2883.79     84.51 o 
   4   4   2     3404.30     3087.54     90.98 o 
   6   4   2     8774.15     8610.64    185.54 o 
   8   4   2     3945.70     3769.28    146.95 o 
  10   4   2      381.19      307.23    114.18 o 
  12   4   2      388.15      343.91    133.30 o 
 -13   5   2       45.03        5.22    168.31 o 
 -11   5   2      175.30      228.63     95.86 o 
  -9   5   2     1095.40     1142.46    109.27 o 
  -7   5   2      987.83      929.19     54.73 o 
  -5   5   2     2990.96     2980.38     85.53 o 
  -3   5   2    29732.39    29946.21    464.30 o 
  -1   5   2    25885.43    25313.22    429.68 o 
   1   5   2     3337.00     2863.49     81.20 o 
   3   5   2     5942.60     5194.54    130.44 o 
   5   5   2     6451.72     5921.76    156.02 o 
   7   5   2     4457.20     4551.27    149.07 o 
   9   5   2      409.41      311.67     63.58 o 
  11   5   2      145.66      165.77    114.84 o 
 -12   6   2      503.56      160.97    121.48 o 
 -10   6   2     1203.20     1314.79    152.12 o 
  -8   6   2      132.96      146.22     60.28 o 
  -6   6   2      526.75      585.29     61.26 o 
  -4   6   2     4291.17     4480.13    105.46 o 
  -2   6   2    34871.20    35393.87    541.88 o 
   0   6   2      842.86      822.93     55.03 o 
   2   6   2     7769.98     7096.56    138.19 o 
   4   6   2     3539.11     3249.40    119.09 o 
   6   6   2     1435.74     1463.53     86.25 o 
   8   6   2     1335.04     1218.88     92.13 o 
  10   6   2        2.99      170.13     86.05 o 
  12   6   2       89.24       -6.98    117.08 o 
 -13   7   2      416.59      611.25    257.71 o 
 -11   7   2       72.08       72.50    165.18 o 
  -9   7   2      630.19      619.41     98.99 o 
  -7   7   2      196.69      332.87     61.19 o 
  -5   7   2      108.47       78.78     38.09 o 
  -3   7   2    13664.53    13115.54    229.44 o 
  -1   7   2      202.62      246.79     31.39 o 
   1   7   2     2599.90     2525.50     73.26 o 
   3   7   2    11157.11    10490.63    193.78 o 
   5   7   2       58.63       50.94     39.30 o 
   7   7   2     1086.43     1114.70     86.54 o 
   9   7   2      120.59      108.16     65.90 o 
  11   7   2       10.52     -138.53    104.26 o 
 -12   8   2       14.01       67.03    102.08 o 
 -10   8   2     1278.85     1052.89    118.73 o 
  -8   8   2      654.35      594.57    100.13 o 
  -6   8   2      229.77      217.84     42.93 o 
  -4   8   2      844.43      771.03     55.64 o 
  -2   8   2      346.81      335.44     36.77 o 
   0   8   2     6244.66     6117.63    126.05 o 
   2   8   2     1644.46     1617.84     70.31 o 
   4   8   2      436.19      438.38     56.07 o 
   6   8   2     1191.96     1215.09     85.43 o 
   8   8   2       54.56       -9.84     59.56 o 
  10   8   2        2.80       94.09     87.30 o 
 -11   9   2      268.35      125.29     93.20 o 
  -9   9   2      773.99      621.08    103.17 o 
  -7   9   2      462.35      552.57     88.50 o 
  -5   9   2        1.68       61.62     35.52 o 
  -3   9   2       49.43      -12.47     29.02 o 
  -1   9   2      485.48      597.35     67.47 o 
   1   9   2      116.54       68.09     30.72 o 
   3   9   2     1278.51     1323.19     63.15 o 
   5   9   2      713.85      737.54     71.10 o 
   7   9   2       50.04       60.63     57.15 o 
   9   9   2      448.18      236.38     94.09 o 
  11   9   2       11.83      -67.10    123.92 o 
 -12  10   2       25.61      170.79    110.54 o 
 -10  10   2      282.60      299.68     99.03 o 
  -8  10   2      672.12      696.12    136.63 o 
  -6  10   2      150.11      179.98     55.98 o 
  -4  10   2       94.30       71.21     33.46 o 
  -2  10   2    10994.40    11164.72    231.02 o 
   0  10   2     1346.07     1399.07     60.78 o 
   2  10   2     4848.03     4989.95    122.11 o 
   4  10   2     1455.09     1421.22     84.81 o 
   6  10   2     2428.04     2466.48    116.84 o 
   8  10   2        5.08      -57.96     76.06 o 
  10  10   2       99.45      103.48     90.74 o 
 -11  11   2        0.77       29.66    128.30 o 
  -9  11   2       90.63       -4.60     84.07 o 
  -7  11   2       13.98      -50.57     68.12 o 
  -5  11   2        6.16      -12.92     39.03 o 
  -3  11   2     3265.66     3289.96    101.03 o 
  -1  11   2     1698.93     1727.38     83.82 o 
   1  11   2      110.63       39.51     35.42 o 
   3  11   2     1386.12     1287.21     77.90 o 
   5  11   2       67.43       98.56     68.23 o 
   7  11   2     1506.34     1432.61    101.99 o 
   9  11   2      123.96      194.12    108.11 o 
  11  11   2        2.75       64.72    110.87 o 
 -10  12   2       17.22       21.86     97.44 o 
  -8  12   2      116.85      156.32     86.05 o 
  -6  12   2        7.25       25.79     53.32 o 
  -4  12   2       16.89       10.47     37.73 o 
  -2  12   2     1015.99     1129.54     72.53 o 
   0  12   2      400.05      424.64     60.17 o 
   2  12   2        9.94       14.21     39.53 o 
   4  12   2      786.13      768.97    101.21 o 
   6  12   2      619.11      605.28    112.68 o 
   8  12   2        1.51       85.35    105.34 o 
  10  12   2      221.85       45.36    105.58 o 
 -11  13   2       33.72      -76.38     98.76 o 
  -9  13   2      214.95      226.67     97.54 o 
  -7  13   2     1701.64     1536.24    166.33 o 
  -5  13   2       41.84       12.98     44.37 o 
  -3  13   2      872.59      947.31     78.75 o 
  -1  13   2     1163.05     1375.57     73.26 o 
   1  13   2       29.20       22.38     48.51 o 
   3  13   2      124.78      120.81     60.93 o 
   5  13   2     1021.23      953.52     98.08 o 
   7  13   2      424.45      402.98     94.63 o 
   9  13   2        6.15       97.20    117.40 o 
 -10  14   2       52.20       60.90     97.82 o 
  -8  14   2       22.80     -113.49     75.66 o 
  -6  14   2      276.31      273.07     83.96 o 
  -4  14   2       18.95       20.73     69.08 o 
  -2  14   2      165.99      255.28     60.57 o 
   0  14   2      646.33      791.02     74.22 o 
   2  14   2      102.17       69.67     53.24 o 
   4  14   2      367.60      438.57     81.56 o 
   6  14   2      627.37      699.83    114.22 o 
   8  14   2       54.52       98.05    103.92 o 
  10  14   2      130.09      182.38    124.85 o 
  -9  15   2     1046.51     1105.22    132.91 o 
  -7  15   2      353.48      210.93     85.95 o 
  -5  15   2        5.48       41.24     61.80 o 
  -3  15   2       10.72       13.23     48.98 o 
  -1  15   2      753.61      665.63     79.96 o 
   1  15   2      727.68      862.97     93.67 o 
   3  15   2       89.34      -31.44     60.77 o 
   5  15   2     1791.76     1744.20    127.40 o 
   7  15   2       45.06       40.25    101.96 o 
   9  15   2      356.69      417.92    127.23 o 
 -10  16   2       72.35      135.81    118.93 o 
  -8  16   2       70.00       72.35    133.54 o 
  -6  16   2      147.00       88.03     97.83 o 
  -4  16   2       39.12       63.98     55.14 o 
  -2  16   2       43.05       87.61     51.66 o 
   0  16   2      625.28      674.40     78.26 o 
   2  16   2      525.91      559.17     84.39 o 
   4  16   2      296.71      376.62     86.20 o 
   6  16   2        2.24      -53.11     70.94 o 
   8  16   2      304.97      322.47    118.43 o 
  -9  17   2        1.49       35.31    198.28 o 
  -7  17   2       52.41       88.06    122.47 o 
  -5  17   2      366.79      574.00    183.19 o 
  -3  17   2        6.72       18.27     56.90 o 
  -1  17   2      542.16      438.42     76.36 o 
   1  17   2      466.05      417.58     72.76 o 
   3  17   2        2.46       59.56     71.23 o 
   5  17   2      673.97      830.28    110.84 o 
   7  17   2       14.74      -22.07    106.59 o 
  -8  18   2       38.54      -36.11    132.66 o 
  -6  18   2      126.69      -29.06    154.36 o 
  -4  18   2      876.62     1023.73    172.82 o 
  -2  18   2       62.62      -45.92     67.19 o 
   0  18   2      741.93      902.92    140.98 o 
   2  18   2      289.10      236.55     81.65 o 
   4  18   2      691.05      783.89    108.68 o 
   6  18   2       34.44      164.59    112.69 o 
   8  18   2       55.15      109.53    127.01 o 
  -7  19   2      242.72      189.86    146.11 o 
  -5  19   2      414.77      295.23    138.00 o 
  -3  19   2      355.42      379.09     91.49 o 
  -1  19   2      709.68      675.53    170.55 o 
   1  19   2     1221.03     1271.56    141.02 o 
   3  19   2      830.87      822.95    110.12 o 
   5  19   2       11.75      -21.60     82.50 o 
   7  19   2      220.11      203.60    126.42 o 
  -6  20   2      383.80      231.98    244.41 o 
  -4  20   2      322.59      513.34    186.30 o 
  -2  20   2      774.06      852.62    120.88 o 
   0  20   2      812.05     1133.25    240.58 o 
   2  20   2      244.69      475.04    112.78 o 
   4  20   2      501.54      580.25    121.91 o 
   6  20   2      686.48      849.81    197.88 o 
  -5  21   2      236.55      301.82    152.59 o 
  -3  21   2      430.09      448.53    154.91 o 
  -1  21   2      164.68      203.04     88.58 o 
   1  21   2      610.73      476.89    116.06 o 
   3  21   2      809.42      834.38    141.66 o 
   5  21   2       65.00       26.51    136.48 o 
  -4  22   2      358.95      641.67    169.63 o 
  -2  22   2      360.65      662.39    138.85 o 
   0  22   2        5.62      -80.31     90.17 o 
   2  22   2     1445.62     1855.42    303.31 o 
   4  22   2      221.19      351.31    161.51 o 
  -3  23   2      399.48      440.34    160.86 o 
  -1  23   2      141.64      208.38     97.20 o 
   1  23   2      231.75      380.47    122.39 o 
 -13   1   3       47.37      220.14    178.91 o 
 -11   1   3     1424.40     1317.51    325.18 o 
  -9   1   3       98.11      144.80     91.48 o 
  -7   1   3     1598.28     1856.44    119.29 o 
  -5   1   3       43.51       79.68     29.81 o 
  -3   1   3      133.48      167.53     32.54 o 
  -1   1   3    17044.92    16274.99    254.94 o 
   1   1   3     9225.97     8859.73    166.89 o 
   3   1   3     1446.16     1448.65     50.25 o 
   5   1   3     9386.85    10183.82    181.18 o 
   7   1   3      311.45      410.67     49.96 o 
   9   1   3     1584.43     1437.33     95.61 o 
  11   1   3      349.93      240.03     76.33 o 
 -12   2   3       26.51      -40.33    106.66 o 
 -10   2   3     3461.56     3739.92    214.13 o 
  -8   2   3     2564.12     2416.43    145.21 o 
  -6   2   3     2398.06     2729.40     86.82 o 
  -4   2   3      100.29      121.27     36.70 o 
  -2   2   3     1597.65     1667.33     58.95 o 
   0   2   3    36452.48    34693.30    476.49 o 
   2   2   3     7338.64     7201.75    237.75 o 
   4   2   3      676.89      618.29     49.45 o 
   6   2   3      295.06      304.03     48.65 o 
   8   2   3     5502.01     5747.33    160.46 o 
  10   2   3      127.46       60.63     61.44 o 
  12   2   3     1126.41     1050.26    166.04 o 
 -13   3   3      461.26      508.48    199.35 o 
 -11   3   3     1407.10     1118.75    161.23 o 
  -9   3   3       10.52      -49.72     54.88 o 
  -7   3   3     6884.85     7494.01    183.61 o 
  -5   3   3     1241.89     1254.82     59.02 o 
  -3   3   3      623.86      690.04     47.77 o 
  -1   3   3    58434.22    57597.35    838.10 o 
   1   3   3      551.88      485.10     34.09 o 
   3   3   3      879.47      938.40     59.95 o 
   5   3   3      151.59       78.19     38.08 o 
   7   3   3        5.44       -3.95     48.84 o 
   9   3   3      157.77      163.13     61.19 o 
  11   3   3       55.87       97.69     78.97 o 
 -12   4   3      114.01       58.40    114.55 o 
 -10   4   3     3262.92     3122.70    214.54 o 
  -8   4   3     2810.12     3160.49    150.66 o 
  -6   4   3     2085.23     2323.04     69.64 o 
  -4   4   3     1182.43     1502.62     69.32 o 
  -2   4   3    54006.59    55048.77    818.31 o 
   0   4   3     4823.95     4458.34     94.43 o 
   2   4   3      772.31      696.26     43.15 o 
   4   4   3     1172.41     1074.46     59.23 o 
   6   4   3      730.28      776.21     64.19 o 
   8   4   3      117.89       43.02     46.82 o 
  10   4   3      551.38      586.27     90.51 o 
  12   4   3        6.83      122.04    113.92 o 
 -13   5   3      640.47      688.55    214.19 o 
 -11   5   3      177.78       56.85    100.00 o 
  -9   5   3     2421.36     2492.04    125.92 o 
  -7   5   3     2902.95     2813.29    166.71 o 
  -5   5   3     3683.33     3903.67    134.40 o 
  -3   5   3     9140.75     9912.70    204.08 o 
  -1   5   3    37396.60    36615.31    610.29 o 
   1   5   3     6118.30     5654.36    128.04 o 
   3   5   3        7.88       19.11     30.22 o 
   5   5   3     3789.13     3930.50    114.79 o 
   7   5   3       46.99       48.57     50.75 o 
   9   5   3       15.76       78.30     56.76 o 
  11   5   3      191.00      160.00    115.60 o 
 -12   6   3     2078.50     1864.16    186.51 o 
 -10   6   3      778.28      646.64    182.36 o 
  -8   6   3      784.56      858.62     82.51 o 
  -6   6   3    12788.71    14016.15    326.11 o 
  -4   6   3     3982.24     3748.62     93.21 o 
  -2   6   3    33344.88    32954.68    508.56 o 
   0   6   3     3565.98     3299.67     94.01 o 
   2   6   3       17.62       32.81     23.61 o 
   4   6   3    10136.95     9342.42    234.33 o 
   6   6   3      344.71      326.97     60.35 o 
   8   6   3      615.11      504.00     74.42 o 
  10   6   3      570.13      525.05    114.72 o 
 -13   7   3      379.73      608.77    151.82 o 
 -11   7   3      183.94      127.96     87.90 o 
  -9   7   3      404.93      508.92    221.44 o 
  -7   7   3     1128.82     1329.86    118.16 o 
  -5   7   3     2605.28     2878.05     86.05 o 
  -3   7   3    18010.39    17503.84    293.79 o 
  -1   7   3     4306.29     3833.89    152.00 o 
   1   7   3     1167.13     1100.90     58.11 o 
   3   7   3      117.30       46.05     36.38 o 
   5   7   3     4597.43     4344.53    138.31 o 
   7   7   3     2753.86     2858.41    140.25 o 
   9   7   3      235.42      162.16     71.72 o 
  11   7   3        8.65      180.16    121.77 o 
 -12   8   3      928.41      683.21    299.61 o 
 -10   8   3        5.02      114.07     85.03 o 
  -8   8   3      691.66      851.05    116.42 o 
  -6   8   3      629.09      688.72     67.54 o 
  -4   8   3    17517.55    17269.79    297.29 o 
  -2   8   3     2254.49     2145.15     70.28 o 
   0   8   3     1753.08     1612.27     94.71 o 
   2   8   3      838.89      846.52     47.88 o 
   4   8   3     8651.03     8199.82    196.26 o 
   6   8   3     2305.93     2154.25    120.57 o 
   8   8   3      103.34      205.49     67.09 o 
  10   8   3      434.03      584.53    111.50 o 
 -11   9   3      371.55      393.61    110.55 o 
  -9   9   3      256.57      239.71     88.61 o 
  -7   9   3     4660.86     4605.92    155.31 o 
  -5   9   3     1507.04     1485.98     68.72 o 
  -3   9   3     4849.19     4884.34    146.89 o 
  -1   9   3     7819.37     7361.15    169.88 o 
   1   9   3     5928.46     5903.99    147.63 o 
   3   9   3     5776.88     5691.82    144.54 o 
   5   9   3     1191.78     1126.56     96.27 o 
   7   9   3      923.06     1111.60    149.44 o 
   9   9   3     2428.98     2474.27    156.40 o 
  11   9   3       30.97       25.60    149.48 o 
 -12  10   3      283.38      142.11    162.24 o 
 -10  10   3      682.41      865.51    125.07 o 
  -8  10   3     2905.78     2845.95    155.78 o 
  -6  10   3     2393.59     2564.53    133.75 o 
  -4  10   3     3688.65     3682.16    106.83 o 
  -2  10   3     1402.07     1411.89     64.40 o 
   0  10   3     5417.40     5654.09    167.89 o 
   2  10   3    12135.16    12337.15    229.93 o 
   4  10   3     2247.34     2028.42     98.01 o 
   6  10   3     1156.02     1170.94     92.73 o 
   8  10   3      370.85      554.66     91.24 o 
  10  10   3      737.07      577.06    126.39 o 
 -11  11   3      175.93      403.15    127.30 o 
  -9  11   3     1801.48     1659.90    141.56 o 
  -7  11   3     5445.72     5577.41    247.25 o 
  -5  11   3      519.80      545.29     64.56 o 
  -3  11   3       19.26       38.82     36.45 o 
  -1  11   3     5608.10     5562.00    130.05 o 
   1  11   3     2726.47     2648.66    104.38 o 
   3  11   3     5570.63     5396.55    180.55 o 
   5  11   3     3233.97     3037.39    145.69 o 
   7  11   3       74.22       -2.96     67.13 o 
   9  11   3      189.69      344.25    117.43 o 
 -10  12   3     1073.22     1076.99    177.73 o 
  -8  12   3      732.49      665.98    104.70 o 
  -6  12   3     3074.97     2846.48    201.26 o 
  -4  12   3      330.50      332.91     49.36 o 
  -2  12   3     1909.97     1901.93    114.34 o 
   0  12   3     1910.57     2022.46    106.98 o 
   2  12   3     2450.51     2621.22    188.76 o 
   4  12   3     1509.65     1447.96    174.02 o 
   6  12   3      115.08      128.05     70.31 o 
   8  12   3      741.42      985.71    115.89 o 
  10  12   3      377.88      339.83    122.55 o 
 -11  13   3      931.03     1073.74    192.97 o 
  -9  13   3     5178.47     5020.47    559.51 o 
  -7  13   3      773.90      799.11    103.97 o 
  -5  13   3      292.90      347.41     72.20 o 
  -3  13   3     1453.72     1319.73     84.98 o 
  -1  13   3     2376.38     2365.83    106.77 o 
   1  13   3     2805.28     2961.70    133.11 o 
   3  13   3     1459.00     1582.79    109.81 o 
   5  13   3      281.84      285.60     76.13 o 
   7  13   3      754.12      783.07    105.14 o 
   9  13   3      138.22      210.10    115.46 o 
 -10  14   3      172.41      245.85    108.28 o 
  -8  14   3      179.33      222.42     95.91 o 
  -6  14   3     6459.14     6802.18    230.26 o 
  -4  14   3      659.97      673.32    109.74 o 
  -2  14   3      267.55      193.17     60.48 o 
   0  14   3     3190.55     3130.54    139.30 o 
   2  14   3      399.44      266.06     74.02 o 
   4  14   3      669.36      602.51     90.57 o 
   6  14   3     1093.45     1215.80    117.31 o 
   8  14   3      844.54      992.58    146.33 o 
  -9  15   3       81.87       37.72     94.08 o 
  -7  15   3      128.69      177.45    104.34 o 
  -5  15   3     3230.23     3419.53    166.49 o 
  -3  15   3     1065.39     1071.76     86.53 o 
  -1  15   3      214.87      263.63     79.21 o 
   1  15   3      118.17      211.90     62.19 o 
   3  15   3       70.78       34.54     63.74 o 
   5  15   3      802.87      698.50    100.82 o 
   7  15   3     1908.57     2091.56    261.73 o 
   9  15   3      144.29      165.39    122.61 o 
 -10  16   3     1462.34      880.04    428.49 o 
  -8  16   3       65.14      206.52    119.04 o 
  -6  16   3      177.44      233.34    102.39 o 
  -4  16   3     1293.69     1305.95    116.91 o 
  -2  16   3      994.73     1091.08    102.52 o 
   0  16   3       16.58      -17.58     55.45 o 
   2  16   3      134.14       52.13     66.51 o 
   4  16   3       10.23       -7.10     66.20 o 
   6  16   3     1339.80     1338.26    149.86 o 
   8  16   3      874.08      631.49    214.92 o 
  -9  17   3       15.06      136.94    149.67 o 
  -7  17   3       52.27      -92.54    113.79 o 
  -5  17   3      325.33      284.72     89.48 o 
  -3  17   3      239.49      224.48     66.55 o 
  -1  17   3      337.53      358.72     74.65 o 
   1  17   3        2.69      -87.71     65.25 o 
   3  17   3        8.42       53.09     72.21 o 
   5  17   3      775.27      960.47    116.66 o 
   7  17   3      929.25      947.49    156.09 o 
  -8  18   3      163.83      147.54    184.52 o 
  -6  18   3       89.64        3.92    113.84 o 
  -4  18   3      354.25      410.65     97.28 o 
  -2  18   3       43.98       92.85     62.22 o 
   0  18   3       26.69       69.72     63.46 o 
   2  18   3      290.03      560.51     97.83 o 
   4  18   3      347.22      302.95     95.46 o 
   6  18   3      638.79      661.72    116.33 o 
  -7  19   3        2.39       91.48    133.85 o 
  -5  19   3       11.00     -159.86    106.58 o 
  -3  19   3       57.42       77.49     99.27 o 
  -1  19   3      221.48      152.20     73.35 o 
   1  19   3      814.01      693.09    104.53 o 
   3  19   3      517.86      482.71    100.16 o 
   5  19   3        0.58       -6.70     80.26 o 
  -6  20   3      126.21       13.63    129.97 o 
  -4  20   3        0.64      -11.20    209.81 o 
  -2  20   3      127.36      135.41     80.02 o 
   0  20   3      116.39      140.45     92.67 o 
   2  20   3      312.00      340.86     96.69 o 
   4  20   3       53.20        6.83     86.20 o 
   6  20   3        6.44      -45.44    144.86 o 
  -5  21   3        1.16       25.80    131.49 o 
  -3  21   3        0.26      -43.25     95.48 o 
  -1  21   3      211.55      202.96     87.53 o 
   1  21   3      444.59      478.48    116.25 o 
   3  21   3      107.79        1.04     97.47 o 
   5  21   3        0.60       -6.41    164.56 o 
  -4  22   3       16.95      126.41    264.37 o 
  -2  22   3        0.12     -139.13     96.96 o 
   0  22   3        5.05       83.31    103.05 o 
   2  22   3      172.52       77.48    139.82 o 
  -3  23   3       33.71       37.50    129.41 o 
  -1  23   3        4.68      -36.43    123.83 o 
   1  23   3       12.49       11.52    116.89 o 
 -12   0   4     2878.47     3240.71    430.26 o 
 -10   0   4       15.79       94.21    107.77 o 
  -8   0   4     4385.83     4529.36    183.10 o 
  -6   0   4     4911.13     5221.95    175.23 o 
  -4   0   4      151.06      222.86     54.74 o 
  -2   0   4     8191.24     8735.62    218.31 o 
   0   0   4    32456.97    30642.62    661.58 o 
   2   0   4    10389.02     9795.33    247.73 o 
   4   0   4    21097.15    19883.45    567.14 o 
   6   0   4      867.97      978.77     78.35 o 
   8   0   4      362.60      541.24     98.50 o 
  10   0   4     6891.64     6353.82    338.57 o 
 -13   1   4      970.79      968.98    326.91 o 
 -11   1   4      354.07      378.49    128.69 o 
  -9   1   4      229.29      256.01     79.50 o 
  -7   1   4     7164.41     7655.17    167.28 o 
  -5   1   4     3777.80     4270.07    102.09 o 
  -3   1   4       20.45        3.26     27.77 o 
  -1   1   4    11243.12    10512.26    223.56 o 
   1   1   4     4348.22     4046.32     97.71 o 
   3   1   4     9559.53     9499.55    191.57 o 
   5   1   4    16065.86    15044.70    249.47 o 
   7   1   4      607.15      708.14     68.22 o 
   9   1   4      601.91      713.76     81.81 o 
  11   1   4      157.52      251.26     78.57 o 
 -12   2   4      808.60     1069.05    157.07 o 
 -10   2   4     1389.28     1267.29    123.19 o 
  -8   2   4     1055.33     1292.26     89.28 o 
  -6   2   4      191.77      189.44     35.92 o 
  -4   2   4     1992.55     2201.83     82.02 o 
  -2   2   4     2947.51     3130.71     75.41 o 
   0   2   4     1963.79     1727.32     56.60 o 
   2   2   4     4999.15     4564.34    100.22 o 
   4   2   4     6726.89     6184.82    123.75 o 
   6   2   4      209.66      206.99     48.56 o 
   8   2   4     2913.81     2815.44    172.60 o 
  10   2   4     1486.63     1354.76    148.59 o 
 -13   3   4      922.71      998.16    401.87 o 
 -11   3   4      511.92      460.03    126.85 o 
  -9   3   4      990.92      981.46     89.68 o 
  -7   3   4     3843.53     4190.62    140.03 o 
  -5   3   4      517.03      788.94    120.41 o 
  -3   3   4     5126.70     5428.81    131.21 o 
  -1   3   4     1756.75     1733.72     50.21 o 
   1   3   4      749.36      734.93     36.46 o 
   3   3   4     4754.20     4586.25    122.57 o 
   5   3   4     4145.75     4085.08    118.05 o 
   7   3   4      428.35      449.98     70.02 o 
   9   3   4      641.27      670.51     80.39 o 
  11   3   4     1013.13     1051.43    116.76 o 
 -12   4   4      146.32      379.94    127.75 o 
 -10   4   4      483.19      463.92    104.49 o 
  -8   4   4     2547.93     2770.62    169.54 o 
  -6   4   4     5948.35     6645.85    199.96 o 
  -4   4   4      195.20      141.48     39.33 o 
  -2   4   4      611.84      709.85     39.02 o 
   0   4   4       30.47       36.66     32.14 o 
   2   4   4     3475.65     3215.15     86.83 o 
   4   4   4     6030.02     5638.74    148.35 o 
   6   4   4     1852.19     2072.12    192.42 o 
   8   4   4     1925.62     1738.07    126.39 o 
  10   4   4        3.11       48.06     89.23 o 
 -13   5   4      127.27      212.72    205.38 o 
 -11   5   4     2134.34     1969.04    367.71 o 
  -9   5   4     3688.19     4140.80    183.92 o 
  -7   5   4      956.53     1069.10     81.69 o 
  -5   5   4      126.28      122.51     43.40 o 
  -3   5   4    13903.64    14440.76    278.74 o 
  -1   5   4     4340.91     4123.67    106.04 o 
   1   5   4     3065.91     3242.21     74.51 o 
   3   5   4     1919.78     1908.55     72.79 o 
   5   5   4      451.68      315.49     48.88 o 
   7   5   4     3055.50     3001.40    118.05 o 
   9   5   4      551.46      551.01    100.08 o 
  11   5   4       39.04      185.98    114.14 o 
 -12   6   4      324.84      351.72    205.22 o 
 -10   6   4       33.05       12.85     82.72 o 
  -8   6   4     1862.11     2047.06    110.46 o 
  -6   6   4     2319.72     2469.47    106.03 o 
  -4   6   4      411.10      617.84     54.81 o 
  -2   6   4     2313.87     2355.79    111.29 o 
   0   6   4      442.59      488.98     44.55 o 
   2   6   4      664.60      635.31     37.44 o 
   4   6   4      572.32      656.62     56.33 o 
   6   6   4      932.45     1069.40     82.38 o 
   8   6   4     1008.08      858.54     87.38 o 
  10   6   4      113.99      122.02     73.53 o 
 -13   7   4       23.20      273.24    165.61 o 
 -11   7   4      116.96      178.20    120.57 o 
  -9   7   4      962.82      907.11     93.21 o 
  -7   7   4     1116.52     1217.51     88.81 o 
  -5   7   4     1624.66     1708.80     95.08 o 
  -3   7   4       19.91      -17.07     30.65 o 
  -1   7   4     4415.19     4530.51    119.99 o 
   1   7   4     1091.66     1228.67     62.83 o 
   3   7   4       14.98        2.68     45.07 o 
   5   7   4      145.72      126.59     50.17 o 
   7   7   4     1773.80     1786.38    107.74 o 
   9   7   4      265.03      333.77     78.62 o 
  11   7   4        7.87      167.58    120.30 o 
 -12   8   4       21.72        5.86    108.30 o 
 -10   8   4      514.28      416.45    111.02 o 
  -8   8   4      508.93      510.91     85.33 o 
  -6   8   4     1468.08     1361.97    115.04 o 
  -4   8   4     2829.66     2828.88    103.88 o 
  -2   8   4     2513.46     2664.25     84.13 o 
   0   8   4     5189.12     4940.73    131.03 o 
   2   8   4     1322.93     1218.63     62.29 o 
   4   8   4        4.96       79.33     45.28 o 
   6   8   4      253.01      217.31     72.39 o 
   8   8   4      116.91       75.74     66.37 o 
  10   8   4       70.40       21.36    127.89 o 
 -11   9   4      160.02      179.14     98.52 o 
  -9   9   4      242.02      196.89     86.30 o 
  -7   9   4      684.14      746.60     79.91 o 
  -5   9   4     1482.01     1558.36     86.92 o 
  -3   9   4     8442.15     8103.13    165.59 o 
  -1   9   4     1089.86     1078.43     80.37 o 
   1   9   4     5751.96     5907.91    151.23 o 
   3   9   4      450.42      494.99     58.25 o 
   5   9   4        4.99      -36.83     48.20 o 
   7   9   4       35.40      -63.19     74.01 o 
   9   9   4      227.92      151.65    127.15 o 
 -12  10   4       33.66      -63.67    117.60 o 
 -10  10   4      162.56      271.65    101.16 o 
  -8  10   4        1.53      -64.41     70.31 o 
  -6  10   4      975.07     1028.50    138.42 o 
  -4  10   4     6825.61     6656.79    150.61 o 
  -2  10   4        0.39        8.20     30.27 o 
   0  10   4     3014.93     2951.86    107.41 o 
   2  10   4     1745.82     1699.90    106.47 o 
   4  10   4       40.90       38.90     55.43 o 
   6  10   4       40.92      -22.61     64.32 o 
   8  10   4       85.83       -8.83     74.21 o 
  10  10   4        2.79      184.40    148.36 o 
 -11  11   4       13.80     -109.49     88.01 o 
  -9  11   4       39.40      -53.84     80.00 o 
  -7  11   4       22.93       57.88     53.02 o 
  -5  11   4     1740.17     1704.07    110.88 o 
  -3  11   4      802.86      988.93     86.22 o 
  -1  11   4      381.08      353.88     52.91 o 
   1  11   4     2388.60     2422.41    157.68 o 
   3  11   4        0.13      -38.01     54.58 o 
   5  11   4       29.82       31.11     59.61 o 
   7  11   4      195.56      184.93     78.36 o 
   9  11   4       16.75     -104.22     98.08 o 
 -10  12   4      621.36      838.57    127.06 o 
  -8  12   4        7.05       -9.54     75.00 o 
  -6  12   4     2457.91     2404.74    118.11 o 
  -4  12   4      854.91      849.82     63.89 o 
  -2  12   4      265.43      305.29     54.92 o 
   0  12   4     1534.28     1472.44     86.78 o 
   2  12   4      160.00      210.23     67.35 o 
   4  12   4        5.19       42.23     61.78 o 
   6  12   4      282.08      286.72    108.79 o 
   8  12   4      562.43      521.06    123.05 o 
  10  12   4        8.18       94.66    117.77 o 
 -11  13   4       19.06       60.28    107.84 o 
  -9  13   4       68.48      199.97     94.22 o 
  -7  13   4      212.56      199.17     59.92 o 
  -5  13   4     2744.57     2624.12    141.47 o 
  -3  13   4       83.28      135.51     56.36 o 
  -1  13   4      384.25      517.83     65.17 o 
   1  13   4       30.21       85.62     50.80 o 
   3  13   4        0.49       19.97     62.11 o 
   5  13   4      131.22        3.29     65.92 o 
   7  13   4        6.81      111.75     76.98 o 
   9  13   4      182.72      180.01    118.57 o 
 -10  14   4      392.06      389.31    165.78 o 
  -8  14   4      808.03     1121.45    177.92 o 
  -6  14   4     1266.84     1500.17    122.20 o 
  -4  14   4      461.33      413.42     81.75 o 
  -2  14   4      250.81      261.63     60.32 o 
   0  14   4      775.55      718.22    116.89 o 
   2  14   4      985.37     1129.14    146.87 o 
   4  14   4       45.01        7.81     64.10 o 
   6  14   4        3.13      103.21     76.93 o 
   8  14   4       34.35      129.01    109.33 o 
  -9  15   4      464.11      495.35    285.34 o 
  -7  15   4      441.78      403.46    121.27 o 
  -5  15   4       82.26      109.49     73.85 o 
  -3  15   4     2728.49     2766.45    224.94 o 
  -1  15   4     1107.57     1320.31     95.00 o 
   1  15   4        1.83      -25.81     61.48 o 
   3  15   4      707.21      606.21    160.91 o 
   5  15   4      509.52      685.35    137.27 o 
   7  15   4        4.77       54.13     85.69 o 
 -10  16   4      232.31      321.98    146.04 o 
  -8  16   4      495.96      596.68    140.48 o 
  -6  16   4     1478.90     1370.81    127.54 o 
  -4  16   4       35.52      -35.23     70.12 o 
  -2  16   4      320.32      336.60     74.11 o 
   0  16   4     2067.56     1924.70    126.88 o 
   2  16   4      169.73      284.53     81.47 o 
   4  16   4      357.02      307.43     86.59 o 
   6  16   4      513.62      402.76    100.97 o 
   8  16   4        9.08      120.68    123.03 o 
  -9  17   4        7.62       -8.46    243.92 o 
  -7  17   4     1117.74     1220.27    165.30 o 
  -5  17   4      787.61      973.57    120.18 o 
  -3  17   4      118.91      108.20     74.45 o 
  -1  17   4      515.47      465.67     77.16 o 
   1  17   4      716.58      776.56    100.09 o 
   3  17   4      171.87      136.74     80.15 o 
   5  17   4     1402.93     1541.00    270.38 o 
   7  17   4        3.26       98.45    123.78 o 
  -8  18   4       24.09      -23.64    124.64 o 
  -6  18   4      822.28     1032.22    152.80 o 
  -4  18   4     1344.71     1635.40    138.60 o 
  -2  18   4      371.63      238.32     82.49 o 
   0  18   4      421.85      474.03     92.99 o 
   2  18   4      368.08      274.33     84.59 o 
   4  18   4      723.55      809.14    117.20 o 
   6  18   4       51.71       87.62     93.57 o 
  -7  19   4      189.63      184.07    143.79 o 
  -5  19   4     1090.89     1003.00    183.82 o 
  -3  19   4     1615.96     1724.61    140.21 o 
  -1  19   4      166.85      113.78     71.18 o 
   1  19   4      252.02      254.32     86.18 o 
   3  19   4      332.84      409.40     96.03 o 
   5  19   4      358.90      245.13    100.87 o 
  -6  20   4      368.03      442.80    393.00 o 
  -4  20   4     1174.34     1455.67    167.20 o 
  -2  20   4      653.00      873.10    138.53 o 
   0  20   4       99.22      106.16     81.47 o 
   2  20   4      268.98      258.25     95.07 o 
   4  20   4      227.80      271.10    103.24 o 
  -5  21   4      471.64      624.73    176.88 o 
  -3  21   4      424.23      491.15    126.43 o 
  -1  21   4      540.17      746.26    130.69 o 
   1  21   4       58.93       94.67     98.13 o 
   3  21   4      209.32      248.61    136.75 o 
  -4  22   4      306.00      134.61    220.01 o 
  -2  22   4      210.43      120.73    110.34 o 
   0  22   4      382.36      457.72    269.75 o 
   2  22   4      339.71      453.23    129.88 o 
  -1  23   4      387.53      297.35    150.17 o 
 -13   1   5       33.71     -173.03    172.45 o 
 -11   1   5      110.35      210.48     92.85 o 
  -9   1   5      218.47      430.90    104.87 o 
  -7   1   5     2282.75     2745.44    119.47 o 
  -5   1   5       42.75       73.27     27.72 o 
  -3   1   5      108.81      173.32     28.66 o 
  -1   1   5     1545.69     1483.03     58.61 o 
   1   1   5        1.76      -27.95     20.37 o 
   3   1   5     3554.48     3748.93     96.01 o 
   5   1   5      445.08      383.99     43.39 o 
   7   1   5       38.60       41.27     47.90 o 
   9   1   5      269.83      210.90     69.80 o 
  11   1   5       49.58      104.11     77.20 o 
 -12   2   5      704.44      722.72    148.53 o 
 -10   2   5       17.31      -48.89     71.86 o 
  -8   2   5      441.35      625.43     72.64 o 
  -6   2   5     6048.41     7005.00    177.16 o 
  -4   2   5      130.00       92.01     36.53 o 
  -2   2   5       76.88      120.64     28.41 o 
   0   2   5       20.26       65.63     32.93 o 
   2   2   5      932.18      899.09     46.65 o 
   4   2   5     3736.13     3831.19    109.51 o 
   6   2   5      494.54      463.34     58.46 o 
   8   2   5      350.67      210.85     71.55 o 
  10   2   5      993.08     1013.53     98.40 o 
 -13   3   5       73.55      -71.65    128.76 o 
 -11   3   5      476.41      220.91     93.09 o 
  -9   3   5      834.26     1056.52    168.13 o 
  -7   3   5    12705.27    14284.00    342.10 o 
  -5   3   5      588.64      674.82     58.55 o 
  -3   3   5    10037.47    10479.55    168.66 o 
  -1   3   5    17065.19    16212.58    267.17 o 
   1   3   5       23.20       -2.77     28.72 o 
   3   3   5     6587.70     6791.27    147.49 o 
   5   3   5     1381.11     1354.40     74.62 o 
   7   3   5        2.18       46.20     55.18 o 
   9   3   5      808.00      801.74     86.18 o 
  11   3   5      659.40      863.41    102.48 o 
 -12   4   5       52.84       40.87    113.61 o 
 -10   4   5      464.78      580.41    125.30 o 
  -8   4   5      254.26      220.18     64.01 o 
  -6   4   5     2991.88     2949.70    114.12 o 
  -4   4   5     8167.53     8865.23    197.24 o 
  -2   4   5      726.57      766.63     39.66 o 
   0   4   5       90.72      102.55     24.95 o 
   2   4   5     3990.13     3875.14     88.47 o 
   4   4   5     5811.65     5567.48    153.06 o 
   6   4   5      370.48      418.63     58.93 o 
   8   4   5     1713.89     1765.28    160.06 o 
  10   4   5      501.54      475.42     99.65 o 
 -13   5   5       75.08      -22.66    120.18 o 
 -11   5   5      342.23      515.02    159.24 o 
  -9   5   5     1535.23     1824.11    142.05 o 
  -7   5   5     2191.02     2184.70    124.73 o 
  -5   5   5     5681.85     6395.73    166.69 o 
  -3   5   5     5871.97     6015.82    126.82 o 
  -1   5   5     7426.50     7249.82    129.72 o 
   1   5   5     2503.02     2443.04     81.27 o 
   3   5   5     2950.71     2734.31    172.54 o 
   5   5   5     1480.26     1546.64     89.95 o 
   7   5   5     1667.22     1674.34    102.09 o 
   9   5   5     1044.38     1173.24    103.35 o 
  11   5   5      626.13      604.28    112.95 o 
 -12   6   5      705.79      429.94    149.22 o 
 -10   6   5      491.47      389.13    133.17 o 
  -8   6   5     7925.60     8551.14    251.09 o 
  -6   6   5     2384.74     2537.42    109.36 o 
  -4   6   5        7.60        7.11     37.27 o 
  -2   6   5    27251.11    27495.71    437.85 o 
   0   6   5    10706.00    10947.83    202.65 o 
   2   6   5     1458.28     1548.16     56.29 o 
   4   6   5     1642.07     1466.68     78.42 o 
   6   6   5      351.00      169.98     66.84 o 
   8   6   5     2582.98     2407.45    170.24 o 
  10   6   5      508.39      489.65     94.76 o 
 -13   7   5     1207.90      914.81    351.04 o 
 -11   7   5      917.17      812.54    146.38 o 
  -9   7   5     2170.03     2117.37    122.41 o 
  -7   7   5      714.13      702.84     76.98 o 
  -5   7   5     2951.46     3109.74    115.90 o 
  -3   7   5    32377.06    32449.82    513.89 o 
  -1   7   5     1430.18     1232.03     68.42 o 
   1   7   5     2315.94     2317.39     94.28 o 
   3   7   5     1528.81     1295.12     74.03 o 
   5   7   5     2355.05     2310.79    108.07 o 
   7   7   5      408.16      237.77     81.97 o 
   9   7   5      549.71      740.39    110.14 o 
 -12   8   5      949.58      920.64    160.56 o 
 -10   8   5      973.87      943.36    118.64 o 
  -8   8   5     4160.66     4387.67    161.57 o 
  -6   8   5      629.39      657.54     70.71 o 
  -4   8   5     8374.47     8333.08    170.30 o 
  -2   8   5    23620.64    22829.76    418.89 o 
   0   8   5      359.20      305.92     45.46 o 
   2   8   5     1296.90     1413.70     67.11 o 
   4   8   5     2487.38     2255.37    101.91 o 
   6   8   5      735.76      688.92    103.72 o 
   8   8   5      641.18      661.68    147.86 o 
  10   8   5      559.11      260.17    153.40 o 
 -11   9   5      661.33      621.21    194.62 o 
  -9   9   5     1304.55     1468.48    110.13 o 
  -7   9   5     4181.45     3854.74    212.90 o 
  -5   9   5     2161.12     2066.90     99.30 o 
  -3   9   5    21698.11    20304.19    345.13 o 
  -1   9   5     3580.74     3327.29    122.55 o 
   1   9   5      173.51      142.43     42.89 o 
   3   9   5     6071.15     5820.70    189.14 o 
   5   9   5     2258.15     2165.01    126.77 o 
   7   9   5      418.09      498.44     88.86 o 
   9   9   5      529.42      648.97    122.59 o 
 -12  10   5      236.24      133.59    129.97 o 
 -10  10   5      675.30      598.90    115.66 o 
  -8  10   5     3795.05     3519.32    165.99 o 
  -6  10   5     1369.60     1318.34    120.30 o 
  -4  10   5    10178.61    10176.42    204.90 o 
  -2  10   5     2021.41     2007.60     91.53 o 
   0  10   5     3600.37     3140.42    114.01 o 
   2  10   5     4136.72     3829.09    151.39 o 
   4  10   5     1464.46     1572.00    138.93 o 
   6  10   5     2368.42     2378.58    142.26 o 
   8  10   5      270.58      450.48     97.08 o 
  10  10   5       81.87       53.54    146.74 o 
 -11  11   5      364.07      261.08    107.84 o 
  -9  11   5      110.85      141.21     88.74 o 
  -7  11   5     3379.72     3338.95    164.10 o 
  -5  11   5     3945.57     3846.59    137.54 o 
  -3  11   5      906.47      959.32     79.34 o 
  -1  11   5     2141.53     2040.67    102.88 o 
   1  11   5      965.63     1088.39     75.20 o 
   3  11   5     4972.08     5185.20    186.09 o 
   5  11   5     1819.94     1788.63    142.31 o 
   7  11   5      329.63      432.55     90.99 o 
   9  11   5      215.35      208.08     97.67 o 
 -10  12   5      256.91      388.68    176.45 o 
  -8  12   5      871.15     1029.28     99.11 o 
  -6  12   5     2796.83     2891.35    151.94 o 
  -4  12   5      246.22      216.62    109.22 o 
  -2  12   5      179.70      271.45     53.97 o 
   0  12   5     2594.16     2558.96    111.03 o 
   2  12   5     3412.31     3150.55    153.50 o 
   4  12   5     2107.51     2062.60    131.69 o 
   6  12   5      529.41      599.19    130.37 o 
   8  12   5      339.94      631.68    131.13 o 
 -11  13   5      955.99      714.49    193.84 o 
  -9  13   5       90.85       47.14    146.61 o 
  -7  13   5      380.06      204.42    128.18 o 
  -5  13   5     4484.53     4471.22    247.26 o 
  -3  13   5     1917.94     1729.67    113.83 o 
  -1  13   5       21.08      -23.81     52.27 o 
   1  13   5     1713.32     1766.63    123.44 o 
   3  13   5     2700.64     2706.97    146.09 o 
   5  13   5     1441.64     1446.59    122.70 o 
   7  13   5      350.44      389.94     95.66 o 
   9  13   5      152.34      152.60    121.03 o 
 -10  14   5       24.95      -47.05    107.66 o 
  -8  14   5     1075.28     1269.69    161.55 o 
  -6  14   5     2023.10     2102.81    139.79 o 
  -4  14   5     3613.78     3580.61    241.37 o 
  -2  14   5     2871.47     2476.75    140.56 o 
   0  14   5     6925.31     7380.53    226.27 o 
   2  14   5      262.85      172.73     77.85 o 
   4  14   5      770.50     1004.77    110.54 o 
   6  14   5      303.68      338.59     92.29 o 
   8  14   5      389.47      361.92    113.07 o 
  -9  15   5      395.86      523.46    137.54 o 
  -7  15   5       24.30       46.07     78.08 o 
  -5  15   5        9.82      -22.00     69.48 o 
  -3  15   5       37.19      -87.79     58.52 o 
  -1  15   5     2561.40     2530.35    145.43 o 
   1  15   5     2387.90     2313.90    148.41 o 
   3  15   5      318.28      275.14     81.42 o 
   5  15   5       30.44      102.75     79.81 o 
   7  15   5      151.32       63.30     87.80 o 
 -10  16   5      345.27      255.52    141.86 o 
  -8  16   5      360.36      170.27    114.60 o 
  -6  16   5        8.77      -43.78     75.63 o 
  -4  16   5     2127.84     2080.68    158.01 o 
  -2  16   5       59.56       68.87     63.46 o 
   0  16   5      263.28      326.07     78.02 o 
   2  16   5      438.99      559.18     94.06 o 
   4  16   5       66.35       67.29     78.66 o 
   6  16   5      137.89       24.59     84.57 o 
  -9  17   5       63.10       56.56    118.54 o 
  -7  17   5      241.98       36.26    112.67 o 
  -5  17   5       29.89       -9.35     79.77 o 
  -3  17   5        2.54       25.12     73.88 o 
  -1  17   5     1786.65     1752.29    114.56 o 
   1  17   5      362.18      324.20     88.27 o 
   3  17   5       12.68       -5.38     78.58 o 
   5  17   5        7.38      -20.30     79.42 o 
   7  17   5      147.28      247.25    104.77 o 
  -8  18   5       20.18     -120.66    109.04 o 
  -6  18   5       28.74      -37.60     97.06 o 
  -4  18   5      748.31      903.87    117.29 o 
  -2  18   5       46.80       40.23     76.67 o 
   0  18   5      460.39      534.16     96.70 o 
   2  18   5      281.85      374.22     91.31 o 
   4  18   5      162.21      140.67     89.32 o 
   6  18   5      129.62     -129.08     86.05 o 
  -7  19   5       96.23       13.02    115.20 o 
  -5  19   5      129.07      137.40     95.90 o 
  -3  19   5      185.54      279.61     94.07 o 
  -1  19   5      103.40      -24.37     75.69 o 
   1  19   5      255.52      296.27    112.17 o 
   3  19   5       53.88       39.07     85.08 o 
   5  19   5       13.47       47.51     97.71 o 
  -6  20   5      144.08      271.11    161.90 o 
  -4  20   5      179.13      229.47     97.51 o 
  -2  20   5        3.18       17.07     98.05 o 
   0  20   5      279.08      356.22     96.56 o 
   2  20   5       17.85       21.61     84.77 o 
   4  20   5       15.96      -74.37     89.74 o 
  -5  21   5       83.82      -67.54    246.62 o 
  -3  21   5       58.19      104.62    112.05 o 
  -1  21   5      253.13       85.49    107.60 o 
   1  21   5        7.91       42.26    123.27 o 
   3  21   5        8.30      -48.09     92.64 o 
  -4  22   5       26.80       28.93    115.79 o 
  -2  22   5        3.69     -149.47    110.93 o 
   0  22   5      116.26      -82.97    129.96 o 
   2  22   5       11.28      -31.75     92.79 o 
 -12   0   6     1133.71     1382.86    206.75 o 
 -10   0   6      878.90     1181.43    225.33 o 
  -8   0   6    10230.68    11220.13    443.50 o 
  -6   0   6      780.86      706.88     71.24 o 
  -4   0   6     4209.31     4308.18    146.09 o 
  -2   0   6     1627.77     1539.57    142.39 o 
   0   0   6       58.85       31.87     60.00 o 
   2   0   6     4124.87     4081.53    175.22 o 
   4   0   6     5325.01     4637.47    168.76 o 
   6   0   6        7.68      -40.06     74.89 o 
   8   0   6       10.97       62.85     81.23 o 
  10   0   6      244.44      459.56    124.32 o 
 -13   1   6      384.67      255.32    138.65 o 
 -11   1   6     1706.91     1604.79    147.74 o 
  -9   1   6     1929.16     1936.95    140.27 o 
  -7   1   6     4117.76     4520.81    144.26 o 
  -5   1   6      572.68      657.73     53.89 o 
  -3   1   6     6415.32     6678.97    137.08 o 
  -1   1   6     2155.02     1808.85     70.38 o 
   1   1   6      292.22      156.02     27.84 o 
   3   1   6     2290.07     2065.88     75.32 o 
   5   1   6     1145.61     1035.45     70.58 o 
   7   1   6      127.86      116.56     55.71 o 
   9   1   6      301.22      423.81     81.39 o 
  11   1   6      264.11      175.61     84.17 o 
 -12   2   6      735.72      659.85    122.78 o 
 -10   2   6     1057.80     1142.23    125.34 o 
  -8   2   6     2014.65     1986.73    132.78 o 
  -6   2   6     2401.44     2616.63    106.50 o 
  -4   2   6     5635.49     6344.01    133.58 o 
  -2   2   6     3948.79     3886.42    120.69 o 
   0   2   6       47.94      103.98     28.76 o 
   2   2   6     3574.38     3174.41    106.01 o 
   4   2   6     1761.86     1712.21     79.33 o 
   6   2   6      100.15      172.77     58.67 o 
   8   2   6      204.49      254.69     66.06 o 
  10   2   6       92.57      189.73     76.45 o 
 -13   3   6     1810.56     1632.45    197.28 o 
 -11   3   6       47.07      -32.78     85.16 o 
  -9   3   6     2080.90     2109.68    143.75 o 
  -7   3   6     3375.63     3717.79    134.79 o 
  -5   3   6      749.90      839.93     64.89 o 
  -3   3   6     7908.08     7815.05    177.17 o 
  -1   3   6    13993.39    13993.80    269.40 o 
   1   3   6      631.40      528.80     38.45 o 
   3   3   6      665.22      511.66     40.66 o 
   5   3   6      742.52      622.80     63.74 o 
   7   3   6      690.21      830.53    101.06 o 
   9   3   6      649.51      738.75     87.40 o 
 -12   4   6      600.05      732.90    157.90 o 
 -10   4   6     1312.28     1410.94    134.94 o 
  -8   4   6      705.08      861.66     82.62 o 
  -6   4   6     1135.37     1167.71     78.87 o 
  -4   4   6     2369.30     2426.63     94.36 o 
  -2   4   6    36001.30    35982.71    511.95 o 
   0   4   6    13291.79    13054.30    212.68 o 
   2   4   6      186.67      235.25     33.08 o 
   4   4   6      345.18      328.81     48.85 o 
   6   4   6     1396.76     1557.01     90.01 o 
   8   4   6     1451.76     1530.45    129.05 o 
  10   4   6      348.37      469.27     93.00 o 
 -13   5   6      645.17      623.68    154.24 o 
 -11   5   6      125.25       77.27     90.10 o 
  -9   5   6      462.37      498.61    100.26 o 
  -7   5   6      472.88      546.33     70.76 o 
  -5   5   6    11817.99    13070.68    277.25 o 
  -3   5   6    12727.23    13188.23    235.70 o 
  -1   5   6        8.08       10.18     23.16 o 
   1   5   6     5325.63     5060.06    109.06 o 
   3   5   6     9824.61     9812.50    200.74 o 
   5   5   6      111.27       36.20     43.61 o 
   7   5   6     1558.50     1686.07    111.14 o 
   9   5   6      829.72      798.12    105.86 o 
 -12   6   6        2.19      -45.45    146.11 o 
 -10   6   6      891.38      910.79    116.42 o 
  -8   6   6     1922.13     2058.35    134.20 o 
  -6   6   6       10.18      -65.15     43.44 o 
  -4   6   6     3323.64     3242.50    112.98 o 
  -2   6   6     9683.89     9349.11    180.81 o 
   0   6   6     3888.67     4078.68    107.42 o 
   2   6   6      767.51      747.29     44.90 o 
   4   6   6      910.10      840.47     66.47 o 
   6   6   6      892.46      959.08     79.70 o 
   8   6   6     1823.05     1821.55    161.70 o 
  10   6   6       47.65       53.32     86.05 o 
 -13   7   6        1.14      -72.62    120.35 o 
 -11   7   6      202.17      327.58    127.87 o 
  -9   7   6      795.19      624.04     82.89 o 
  -7   7   6     1101.17     1055.85    105.50 o 
  -5   7   6     1451.63     1452.41    157.81 o 
  -3   7   6        6.52      -53.66     38.37 o 
  -1   7   6     2082.39     1910.14     93.44 o 
   1   7   6     4776.19     4912.12    143.36 o 
   3   7   6     1791.45     1833.43     81.52 o 
   5   7   6      242.32      187.35     63.48 o 
   7   7   6      870.13      713.39    114.47 o 
   9   7   6      217.44      280.03    108.40 o 
 -12   8   6        1.58      121.41    119.22 o 
 -10   8   6      244.09      367.51     99.76 o 
  -8   8   6     1848.02     1934.70    115.88 o 
  -6   8   6     1101.86     1136.24     85.91 o 
  -4   8   6       97.71      116.23     45.07 o 
  -2   8   6      101.63      134.55     41.13 o 
   0   8   6      280.65      243.40     65.88 o 
   2   8   6     6243.33     6269.98    194.88 o 
   4   8   6      780.79      723.71     84.93 o 
   6   8   6      479.62      519.25     85.07 o 
   8   8   6      104.52      110.21     93.50 o 
  10   8   6       51.72       59.92    136.79 o 
 -11   9   6      211.38      292.98    126.38 o 
  -9   9   6       34.92       31.26     67.23 o 
  -7   9   6     1568.60     1465.49     99.79 o 
  -5   9   6     1284.63     1369.93     87.71 o 
  -3   9   6     3338.84     3553.63    166.49 o 
  -1   9   6       30.13       96.10     40.16 o 
   1   9   6     1660.56     1701.32     86.48 o 
   3   9   6      883.01      979.61     94.82 o 
   5   9   6     2132.27     2120.52    130.70 o 
   7   9   6       13.58      -61.60     68.25 o 
   9   9   6       13.84      -32.67     93.51 o 
 -12  10   6       85.66      -30.19    164.36 o 
 -10  10   6       68.25      138.12     93.85 o 
  -8  10   6       23.81       61.04     60.91 o 
  -6  10   6     1007.13      771.46     85.13 o 
  -4  10   6      802.11      851.34    137.91 o 
  -2  10   6     1965.66     1923.80     93.05 o 
   0  10   6      201.43      233.72     51.05 o 
   2  10   6       42.43       49.14     54.52 o 
   4  10   6      353.13      398.41     96.04 o 
   6  10   6      849.59      743.80     99.86 o 
   8  10   6      155.37      326.74     93.77 o 
 -11  11   6      213.43      -23.33    121.55 o 
  -9  11   6      243.65      377.51     96.77 o 
  -7  11   6      102.32       35.17     59.89 o 
  -5  11   6       11.42       25.52     89.25 o 
  -3  11   6      459.31      486.35     66.52 o 
  -1  11   6      796.76      806.07     93.35 o 
   1  11   6       19.77      -29.94     52.68 o 
   3  11   6      110.42       91.56     64.74 o 
   5  11   6      555.27      579.73    103.85 o 
   7  11   6       83.91       49.37     74.97 o 
   9  11   6       11.69      -54.08    100.59 o 
 -10  12   6        9.75      -71.58    105.66 o 
  -8  12   6      105.77      109.55     81.25 o 
  -6  12   6       23.06       -8.13     64.29 o 
  -4  12   6      567.06      674.98    130.10 o 
  -2  12   6       17.97      103.65     49.89 o 
   0  12   6     1171.89     1142.98     82.98 o 
   2  12   6     3034.50     2783.39    149.43 o 
   4  12   6        6.52      -91.43     60.95 o 
   6  12   6      674.76      480.82    150.46 o 
   8  12   6       17.35      -27.85     83.89 o 
 -11  13   6      305.57      378.69    145.65 o 
  -9  13   6      332.58      404.03    126.50 o 
  -7  13   6     1730.63     1637.19    130.74 o 
  -5  13   6       92.35      131.93    105.56 o 
  -3  13   6      762.05      651.59    101.65 o 
  -1  13   6      354.03      218.09     58.21 o 
   1  13   6       84.67       71.97     64.82 o 
   3  13   6      311.59      274.71     78.93 o 
   5  13   6        0.29      -23.24     71.00 o 
   7  13   6      221.82      150.47     94.88 o 
 -10  14   6      179.58      272.74    138.96 o 
  -8  14   6     1615.25     1680.14    145.12 o 
  -6  14   6       19.14       89.89     73.91 o 
  -4  14   6      651.62      785.13     97.96 o 
  -2  14   6      517.13      644.51    114.31 o 
   0  14   6      734.48      713.74     95.60 o 
   2  14   6       47.05       65.97     72.09 o 
   4  14   6       29.49      -32.65     70.47 o 
   6  14   6        7.68       20.93     77.15 o 
   8  14   6       24.88       -8.59     90.50 o 
  -9  15   6       15.97        4.96    106.32 o 
  -7  15   6      850.65      908.52    115.64 o 
  -5  15   6     1324.02     1264.20    119.96 o 
  -3  15   6       94.81       10.37     97.92 o 
  -1  15   6     3578.18     3492.16    195.66 o 
   1  15   6      760.07      834.73    102.37 o 
   3  15   6     2531.09     2815.08    202.70 o 
   5  15   6      176.41      123.45     83.79 o 
   7  15   6       77.94      117.65     95.92 o 
  -8  16   6      298.90      280.19    120.77 o 
  -6  16   6       10.93      138.16     84.90 o 
  -4  16   6       67.79       14.89     97.11 o 
  -2  16   6      566.81      519.26     93.57 o 
   0  16   6       20.81       18.63     68.81 o 
   2  16   6      269.23      309.39     87.15 o 
   4  16   6      401.67      341.02    174.68 o 
   6  16   6      234.94      291.16     99.28 o 
  -9  17   6       69.79      218.84    125.82 o 
  -7  17   6       93.54      202.59     94.57 o 
  -5  17   6       15.42      -48.04     76.90 o 
  -3  17   6      517.00      416.84     93.33 o 
  -1  17   6      390.56      414.88     89.61 o 
   1  17   6       18.89       59.07     75.48 o 
   3  17   6       86.00       24.47     85.20 o 
   5  17   6      205.68      120.86     92.57 o 
  -8  18   6      100.14     -144.74    180.48 o 
  -6  18   6      100.88      122.04     92.50 o 
  -4  18   6      286.13      281.39    107.82 o 
  -2  18   6      919.30     1142.32    128.98 o 
   0  18   6       18.88       51.87     82.43 o 
   2  18   6       28.39      183.68     87.70 o 
   4  18   6       84.27      209.81     97.23 o 
  -7  19   6       64.52      -12.21    160.75 o 
  -5  19   6      724.17      864.78    179.27 o 
  -3  19   6      322.50      319.07     96.15 o 
  -1  19   6      842.97     1083.85    245.12 o 
   1  19   6       41.62       -8.74     80.93 o 
   3  19   6       29.83       31.53     88.04 o 
   5  19   6      759.82      773.03    131.29 o 
  -6  20   6      209.30      195.70    119.80 o 
  -4  20   6      364.74      306.72    103.55 o 
  -2  20   6      478.67      360.09    128.57 o 
   0  20   6      413.65      355.53    103.43 o 
   2  20   6      147.68      120.45    129.20 o 
   4  20   6      363.69      314.52    110.85 o 
  -5  21   6      245.24      366.83    129.06 o 
  -3  21   6      208.72      200.37    103.54 o 
  -1  21   6      358.72      390.34    158.71 o 
   1  21   6      308.89      414.02    146.10 o 
  -2  22   6       51.16       39.03    139.72 o 
   0  22   6      696.48      743.53    155.12 o 
 -13   1   7       84.36      -43.31    106.16 o 
 -11   1   7        1.86        8.65     92.19 o 
  -9   1   7      150.51       95.60    123.57 o 
  -7   1   7       31.48       64.01     62.65 o 
  -5   1   7     3365.43     3718.43    100.69 o 
  -3   1   7      487.73      516.08     42.34 o 
  -1   1   7       66.09        5.39     31.94 o 
   1   1   7       75.73       48.81     30.23 o 
   3   1   7     2161.08     1995.36     77.79 o 
   5   1   7        4.05      -35.92     46.66 o 
   7   1   7       18.50      -27.71     51.23 o 
   9   1   7       12.20       20.90     65.87 o 
 -12   2   7      529.44      687.59    150.71 o 
 -10   2   7       19.35      -70.50     76.36 o 
  -8   2   7      132.57      167.12     76.91 o 
  -6   2   7     2118.47     2155.23     99.27 o 
  -4   2   7        8.98       -7.55     31.47 o 
  -2   2   7      491.33      526.34     43.81 o 
   0   2   7     3335.01     3466.32     94.79 o 
   2   2   7     2956.61     2893.15     93.70 o 
   4   2   7      359.82      412.06     60.04 o 
   6   2   7       51.70      -13.96     52.83 o 
   8   2   7       23.72       25.14     60.04 o 
  10   2   7       39.99       38.24     74.06 o 
 -13   3   7      280.77      481.85    162.10 o 
 -11   3   7        2.12      -53.71     85.58 o 
  -9   3   7       51.47       58.64     74.99 o 
  -7   3   7      817.25      888.36     78.57 o 
  -5   3   7     1780.46     1735.29     87.03 o 
  -3   3   7      224.42      159.42     34.94 o 
  -1   3   7     1793.60     1858.94     69.91 o 
   1   3   7      543.32      443.99     40.13 o 
   3   3   7     4222.36     4172.65    126.82 o 
   5   3   7     1465.64     1464.38     84.98 o 
   7   3   7       69.42       55.07     60.85 o 
   9   3   7       30.38       38.76     66.82 o 
 -12   4   7        5.61       -7.72     94.46 o 
 -10   4   7      317.08      417.22    119.60 o 
  -8   4   7      360.57      413.34     98.72 o 
  -6   4   7     2430.34     2723.55    136.36 o 
  -4   4   7      542.75      549.74     37.31 o 
  -2   4   7      255.49      452.58     56.47 o 
   0   4   7      955.84      966.16     57.38 o 
   2   4   7     8934.30     8874.63    185.04 o 
   4   4   7     2528.87     2610.72    101.62 o 
   6   4   7      440.35      422.57     96.64 o 
   8   4   7      635.93      756.84    112.09 o 
  10   4   7      137.60       52.98     74.14 o 
 -13   5   7      255.63      270.83    144.23 o 
 -11   5   7       16.25      -64.94     83.74 o 
  -9   5   7     1251.56     1179.77    122.69 o 
  -7   5   7     1057.63     1247.51    131.76 o 
  -5   5   7       77.48       84.16     45.53 o 
  -3   5   7     3085.99     2940.60    116.92 o 
  -1   5   7      557.68      525.70     57.66 o 
   1   5   7     2771.16     2753.06     81.81 o 
   3   5   7     5867.84     5921.78    149.73 o 
   5   5   7     1079.35     1018.82     76.90 o 
   7   5   7      217.59      217.79     70.56 o 
   9   5   7      416.40      384.83     88.47 o 
 -12   6   7      112.77      399.28    139.62 o 
 -10   6   7      376.29      361.37     99.58 o 
  -8   6   7     1029.30     1158.35    105.14 o 
  -6   6   7      375.02      448.57     64.58 o 
  -4   6   7      833.22      716.09     50.80 o 
  -2   6   7    11093.84    11101.76    192.40 o 
   0   6   7      101.86       42.94     28.43 o 
   2   6   7     1127.34     1298.21     69.92 o 
   4   6   7     3798.01     3657.91    122.47 o 
   6   6   7     1925.23     1735.95    111.56 o 
   8   6   7     1085.46      943.71    117.04 o 
  10   6   7      100.62      186.25     96.60 o 
 -11   7   7       91.01      141.63     98.34 o 
  -9   7   7     1510.30     1448.68    109.10 o 
  -7   7   7        6.33      -51.55     54.07 o 
  -5   7   7       10.76       41.91     48.04 o 
  -3   7   7     2334.46     2173.31     80.19 o 
  -1   7   7      597.88      522.19     61.11 o 
   1   7   7     6498.30     6628.83    154.69 o 
   3   7   7     2410.39     2234.08    126.71 o 
   5   7   7      349.06      343.45    107.53 o 
   7   7   7     2775.09     2812.84    235.22 o 
   9   7   7     1054.23     1275.74    164.23 o 
 -12   8   7      629.46      572.90    154.95 o 
 -10   8   7      366.73      418.85    105.17 o 
  -8   8   7      489.24      498.10     80.11 o 
  -6   8   7      315.79      321.73     64.48 o 
  -4   8   7     2980.38     2804.71    112.49 o 
  -2   8   7     2252.27     2138.26    109.28 o 
   0   8   7      417.39      441.32     56.74 o 
   2   8   7     5811.71     5414.02    220.74 o 
   4   8   7      987.33     1090.91     89.70 o 
   6   8   7     2520.37     2433.11    145.72 o 
   8   8   7     1023.81     1148.04    150.39 o 
 -11   9   7      369.73      171.04    122.51 o 
  -9   9   7     1030.03     1165.41    150.16 o 
  -7   9   7      271.51      250.90     70.15 o 
  -5   9   7       19.49      -74.07     49.38 o 
  -3   9   7     5193.30     4565.20    211.32 o 
  -1   9   7     1525.77     1482.30     84.83 o 
   1   9   7     3482.87     3420.32    146.01 o 
   3   9   7     1818.95     1611.70    113.07 o 
   5   9   7      867.38      831.41     98.47 o 
   7   9   7     2330.37     2021.87    214.74 o 
   9   9   7      653.95      807.89    145.83 o 
 -12  10   7       83.49       92.49    134.74 o 
 -10  10   7     1057.44      899.20    107.91 o 
  -8  10   7     1022.92     1046.04     97.97 o 
  -6  10   7       23.48       -0.02     59.39 o 
  -4  10   7     3331.47     3410.17    153.64 o 
  -2  10   7     3154.35     3310.40    132.93 o 
   0  10   7     1606.30     1564.51    150.15 o 
   2  10   7     2592.59     2456.57    157.50 o 
   4  10   7      973.34      883.54    119.34 o 
   6  10   7     1330.19     1388.56    125.83 o 
   8  10   7      694.47      566.77    244.88 o 
 -11  11   7      192.55       96.24    156.65 o 
  -9  11   7      763.43      882.11    187.42 o 
  -7  11   7     2612.50     2714.63    245.08 o 
  -5  11   7      102.14       30.16     67.61 o 
  -3  11   7     2770.43     2707.67    163.22 o 
  -1  11   7     4309.81     4385.85    146.66 o 
   1  11   7     1062.82     1221.03    104.07 o 
   3  11   7      823.59     1002.37    104.97 o 
   5  11   7      926.38      881.78    110.87 o 
   7  11   7      301.20      393.52     99.72 o 
 -10  12   7      686.12      425.84    181.71 o 
  -8  12   7      750.16      792.20    110.57 o 
  -6  12   7     1738.38     1513.47    123.27 o 
  -4  12   7     3577.63     3157.98    155.40 o 
  -2  12   7     2897.53     2921.81    125.35 o 
   0  12   7      201.53      398.31     75.82 o 
   2  12   7      537.23      751.87     95.49 o 
   4  12   7     1985.61     2138.25    142.10 o 
   6  12   7      113.75       77.24     83.28 o 
   8  12   7       85.46      -64.05     85.76 o 
 -11  13   7      197.59       47.53    169.67 o 
  -9  13   7      430.59      469.52    105.01 o 
  -7  13   7     2897.51     2939.35    168.74 o 
  -5  13   7     7586.13     7127.41    251.61 o 
  -3  13   7      114.58       -8.07     62.08 o 
  -1  13   7      971.81      996.60     86.61 o 
   1  13   7     3459.86     3378.15    164.93 o 
   3  13   7     1035.94      994.65    109.93 o 
   5  13   7       29.49       20.08     77.60 o 
   7  13   7       28.89       50.86     89.26 o 
 -10  14   7      353.77      340.52    133.72 o 
  -8  14   7     1040.98      895.92    139.96 o 
  -6  14   7     2475.78     2181.11    147.41 o 
  -4  14   7     1029.49     1062.09    183.03 o 
  -2  14   7     3859.01     3803.65    149.09 o 
   0  14   7      904.93     1070.73    108.67 o 
   2  14   7      328.26      194.47     77.65 o 
   4  14   7     1234.31     1414.27    131.90 o 
   6  14   7      325.65      253.15     97.09 o 
  -9  15   7      152.33      300.71    125.97 o 
  -7  15   7     1392.28     1369.04    135.46 o 
  -5  15   7     3410.46     3138.63    172.81 o 
  -3  15   7      246.03      342.52     93.04 o 
  -1  15   7     1114.82     1145.45    112.64 o 
   1  15   7      246.33      240.77     84.23 o 
   3  15   7        8.41      -37.34     74.79 o 
   5  15   7      128.73      223.19     97.75 o 
   7  15   7      133.00       82.05     99.91 o 
  -8  16   7      218.76      175.20     93.36 o 
  -6  16   7     2573.08     2307.22    162.44 o 
  -4  16   7      496.38      668.26    122.67 o 
  -2  16   7      117.70       81.74     78.33 o 
   0  16   7     1187.33     1150.13    117.96 o 
   2  16   7      704.62      698.52    108.87 o 
   4  16   7        2.03       23.10     84.74 o 
   6  16   7       32.26      -18.09     92.71 o 
  -9  17   7       33.83      211.83    130.96 o 
  -7  17   7      746.58      806.14    122.20 o 
  -5  17   7      222.69      194.74     89.54 o 
  -3  17   7      935.50      966.15    223.30 o 
  -1  17   7      188.33      307.78     91.30 o 
   1  17   7       11.95      222.84     89.58 o 
   3  17   7       51.17       47.30     87.89 o 
   5  17   7      332.09      346.75    112.68 o 
  -8  18   7      170.81      199.93    127.51 o 
  -6  18   7       70.46       32.85     88.97 o 
  -4  18   7       52.71       84.48    108.20 o 
  -2  18   7      382.02      447.50    138.52 o 
   0  18   7      335.17      485.43     99.04 o 
   2  18   7       10.33      -84.04     81.25 o 
   4  18   7       27.28       31.85     92.09 o 
  -7  19   7        3.49       29.54    109.30 o 
  -5  19   7        8.88      -46.43     85.53 o 
  -3  19   7      195.50      183.10     92.97 o 
  -1  19   7       66.92      155.79    128.05 o 
   1  19   7       85.13       88.72     87.92 o 
   3  19   7        1.84      -73.06     88.76 o 
  -6  20   7        0.40       10.63     97.41 o 
  -4  20   7        0.75      -59.31     87.41 o 
  -2  20   7       13.17      -25.47    101.27 o 
   0  20   7       59.48       67.69    102.78 o 
   2  20   7       64.59      207.15    103.62 o 
  -3  21   7        1.62       58.27    107.24 o 
  -1  21   7        3.37       33.50    115.16 o 
   1  21   7       68.29      102.83     96.04 o 
 -12   0   8     1458.93     1291.31    215.68 o 
 -10   0   8       19.92     -111.95    106.21 o 
  -8   0   8     5409.75     5522.86    302.36 o 
  -6   0   8    14516.14    15842.30    550.07 o 
  -4   0   8    11247.28    11159.81    302.64 o 
  -2   0   8    15947.89    16908.30    419.16 o 
   0   0   8      239.59      240.87     55.26 o 
   2   0   8     3313.70     3320.20    142.84 o 
   4   0   8     2278.12     1937.46    364.17 o 
   6   0   8     3343.65     3244.22    238.59 o 
   8   0   8     1047.24     1020.38    207.05 o 
 -13   1   8       48.42       99.21    110.63 o 
 -11   1   8     1528.88     1729.76    174.99 o 
  -9   1   8     4074.36     4471.06    205.76 o 
  -7   1   8     8877.05     9683.42    282.50 o 
  -5   1   8     8807.45     9359.38    190.10 o 
  -3   1   8     8133.52     7810.51    163.86 o 
  -1   1   8     3042.96     2731.26    107.37 o 
   1   1   8     2759.33     2546.91     94.83 o 
   3   1   8     3927.38     3875.41    114.05 o 
   5   1   8     3458.31     3190.70    142.68 o 
   7   1   8      464.51      565.88     78.02 o 
   9   1   8      530.48      583.53     91.08 o 
 -12   2   8      677.07      474.59    137.27 o 
 -10   2   8     3372.98     3606.37    259.68 o 
  -8   2   8     3885.91     4062.11    197.55 o 
  -6   2   8     2855.55     3004.25    119.64 o 
  -4   2   8    10396.64    10567.10    206.55 o 
  -2   2   8     3422.38     3352.95     98.85 o 
   0   2   8     2801.66     2779.14     90.66 o 
   2   2   8     5291.10     5406.62    132.64 o 
   4   2   8      427.13      431.16     59.10 o 
   6   2   8      803.25      781.51     87.20 o 
   8   2   8     1403.31     1573.06    109.72 o 
 -13   3   8     1002.25     1048.25    156.31 o 
 -11   3   8      764.68      608.48    117.51 o 
  -9   3   8     4597.92     4584.03    207.41 o 
  -7   3   8     1347.78     1474.11    120.46 o 
  -5   3   8      969.57     1073.59     77.18 o 
  -3   3   8    11987.06    11950.43    227.02 o 
  -1   3   8     2828.07     2925.52     93.09 o 
   1   3   8      929.77      904.21     69.45 o 
   3   3   8     2461.54     2518.22     98.57 o 
   5   3   8      103.24       32.13     54.73 o 
   7   3   8     1229.31     1306.60    127.35 o 
   9   3   8      212.30      336.84    108.64 o 
 -12   4   8      481.09      386.87    119.76 o 
 -10   4   8     3804.30     3862.20    202.90 o 
  -8   4   8     1646.72     1591.73    137.01 o 
  -6   4   8      853.56      864.98    129.35 o 
  -4   4   8     4107.94     4395.81    102.67 o 
  -2   4   8      313.25      261.87     36.20 o 
   0   4   8     1945.88     1932.21     86.35 o 
   2   4   8     2351.80     2121.42    122.20 o 
   4   4   8     1881.59     2135.41    122.13 o 
   6   4   8        7.26       32.35     59.64 o 
   8   4   8      124.54      141.09    113.74 o 
 -13   5   8      985.40      740.37    272.78 o 
 -11   5   8      533.05      486.31    164.54 o 
  -9   5   8     3491.87     3583.06    186.17 o 
  -7   5   8       43.37       74.36     54.95 o 
  -5   5   8      210.95      194.10     54.47 o 
  -3   5   8     1319.67     1204.68     57.98 o 
  -1   5   8     1097.00     1071.04     59.45 o 
   1   5   8     5897.47     5979.15    142.79 o 
   3   5   8      143.17      127.92     46.74 o 
   5   5   8      620.80      476.50     74.04 o 
   7   5   8     1164.04     1372.48    127.39 o 
   9   5   8      361.54      348.28     89.83 o 
 -12   6   8      389.54      418.58    120.70 o 
 -10   6   8      618.19      576.71    111.43 o 
  -8   6   8      253.59      387.00     73.43 o 
  -6   6   8      379.12      358.18     66.42 o 
  -4   6   8      417.73      411.19     62.17 o 
  -2   6   8      671.37      701.69     49.33 o 
   0   6   8      117.62       42.98     38.46 o 
   2   6   8     1175.34     1197.57     84.43 o 
   4   6   8      775.83      722.53     79.34 o 
   6   6   8       18.83       -5.97     65.82 o 
   8   6   8       28.37       15.98     80.18 o 
 -11   7   8       48.86       57.57    129.58 o 
  -9   7   8       61.67      -53.62     78.63 o 
  -7   7   8      215.41      221.27     63.51 o 
  -5   7   8      898.90      898.86     79.42 o 
  -3   7   8       22.99      -13.49     39.72 o 
  -1   7   8     1478.94     1591.53     96.94 o 
   1   7   8        8.39       47.86     45.51 o 
   3   7   8       37.77      -34.58     53.41 o 
   5   7   8     1379.00     1479.95    106.19 o 
   7   7   8       16.08      144.13     80.33 o 
   9   7   8        1.29       60.22    104.83 o 
 -12   8   8       33.73       92.08    125.86 o 
 -10   8   8      304.57      192.97    102.20 o 
  -8   8   8      116.31       73.08     63.03 o 
  -6   8   8      205.38      176.60     62.14 o 
  -4   8   8     1520.52     1499.84    228.99 o 
  -2   8   8      115.65      107.89     44.95 o 
   0   8   8       13.91       51.02     41.94 o 
   2   8   8      937.54     1043.07     83.79 o 
   4   8   8      127.29       92.05     60.17 o 
   6   8   8      247.65      251.01     72.34 o 
   8   8   8       74.18      162.72    102.20 o 
 -11   9   8        8.08       25.60    100.64 o 
  -9   9   8     1292.30     1288.67    112.08 o 
  -7   9   8      551.44      555.58     98.34 o 
  -5   9   8     1203.25     1118.75    145.97 o 
  -3   9   8       15.62       40.61     53.09 o 
  -1   9   8      455.51      456.69     61.70 o 
   1   9   8       32.41       14.28     54.21 o 
   3   9   8      456.08      473.61     83.63 o 
   5   9   8      796.71      704.83    101.13 o 
   7   9   8        0.35      -80.51     81.39 o 
 -12  10   8       31.35       42.92    162.84 o 
 -10  10   8       55.39      102.84    105.32 o 
  -8  10   8      235.65      180.16    110.27 o 
  -6  10   8      132.50      134.29     72.50 o 
  -4  10   8      195.54      171.50     65.36 o 
  -2  10   8        1.60       25.63     45.90 o 
   0  10   8       99.74       24.29     63.90 o 
   2  10   8      207.46       92.25     64.37 o 
   4  10   8      539.04      522.53    116.65 o 
   6  10   8      155.11      164.83     84.88 o 
   8  10   8       35.28      118.15    106.37 o 
 -11  11   8       83.65      -41.44    151.36 o 
  -9  11   8      589.02      461.59    216.56 o 
  -7  11   8       87.30       15.22     75.93 o 
  -5  11   8      662.92      556.65     87.85 o 
  -3  11   8        1.52       -9.27     54.76 o 
  -1  11   8      496.99      482.00     86.26 o 
   1  11   8      476.23      567.29     86.87 o 
   3  11   8       74.52       19.39     68.79 o 
   5  11   8       83.00       33.02     74.95 o 
   7  11   8       93.14        6.48     84.13 o 
 -10  12   8       82.55       23.50    115.63 o 
  -8  12   8      659.45      774.81    124.21 o 
  -6  12   8        3.66       53.64     71.40 o 
  -4  12   8     2315.70     2253.51    177.86 o 
  -2  12   8     1141.61     1171.95     90.30 o 
   0  12   8      410.94      371.29     78.17 o 
   2  12   8     1147.15     1179.03    134.19 o 
   4  12   8      588.30      655.65    100.97 o 
   6  12   8       80.95      134.92     92.19 o 
  -9  13   8      118.03      124.27     90.40 o 
  -7  13   8      119.17      185.43     84.70 o 
  -5  13   8      922.21     1026.89    111.45 o 
  -3  13   8     1218.11     1184.26    114.73 o 
  -1  13   8       78.85       87.83     67.48 o 
   1  13   8      480.01      553.99     93.65 o 
   3  13   8      124.42       98.64     78.34 o 
   5  13   8      118.85      192.73     89.92 o 
   7  13   8       36.64      -71.59     88.44 o 
 -10  14   8       42.99       84.84    115.81 o 
  -8  14   8       84.46       74.52     86.75 o 
  -6  14   8      941.31      723.19    105.89 o 
  -4  14   8     2607.48     2543.68    198.29 o 
  -2  14   8       77.10      207.89     78.06 o 
   0  14   8      865.05      743.12    101.23 o 
   2  14   8      337.24      245.77     95.52 o 
   4  14   8     1312.03     1279.00    131.29 o 
   6  14   8       25.88       45.38     92.45 o 
  -9  15   8      146.06      203.33    101.81 o 
  -7  15   8      742.19      799.18    119.94 o 
  -5  15   8      289.55      441.23    110.25 o 
  -3  15   8      676.63      779.51    140.29 o 
  -1  15   8       88.98      216.32     80.50 o 
   1  15   8     1982.66     1813.94    147.64 o 
   3  15   8       22.86      -73.79     76.63 o 
   5  15   8       22.73      158.83     93.10 o 
  -8  16   8      102.49      -16.10    106.96 o 
  -6  16   8     1049.89      903.65    121.82 o 
  -4  16   8       81.35       45.10     79.09 o 
  -2  16   8      818.88      940.92    141.64 o 
   0  16   8      380.53      331.02     92.58 o 
   2  16   8      443.78      480.86    104.01 o 
   4  16   8      810.10      796.34    131.12 o 
  -7  17   8      475.86      670.97    144.44 o 
  -5  17   8       12.09      -29.10     82.22 o 
  -3  17   8      424.38      443.89    112.46 o 
  -1  17   8     1822.49     1822.84    178.99 o 
   1  17   8      295.56      389.11    105.99 o 
   3  17   8      125.50      184.19     97.35 o 
   5  17   8      422.91      380.93    139.29 o 
  -6  18   8       24.59      -84.71    104.61 o 
  -4  18   8      199.63      240.14    100.71 o 
  -2  18   8      809.33      710.22    137.43 o 
   0  18   8     1026.94     1018.16    160.65 o 
   2  18   8      494.28      531.35    116.35 o 
   4  18   8        2.68       40.92    103.48 o 
  -5  19   8        3.03      -12.93    111.79 o 
  -3  19   8       43.25       41.88    167.44 o 
  -1  19   8     1270.55     1139.58    159.55 o 
   1  19   8      485.78      522.53    153.53 o 
   3  19   8      118.66       93.69    117.16 o 
  -4  20   8      115.85      141.10    101.13 o 
  -2  20   8      225.81      212.24    171.83 o 
   0  20   8      288.39      251.17    127.75 o 
 -13   1   9      186.67       72.50    113.61 o 
 -11   1   9      822.09      615.13    121.30 o 
  -9   1   9        4.44       35.47     74.81 o 
  -7   1   9     1168.83     1248.65    115.13 o 
  -5   1   9      206.18      224.39     55.81 o 
  -3   1   9      503.04      580.02     85.06 o 
  -1   1   9      323.80      259.02     69.56 o 
   1   1   9       17.05       54.35     33.13 o 
   3   1   9      321.23      286.04     57.82 o 
   5   1   9       27.32       28.92     55.12 o 
   7   1   9       19.53       57.14     61.72 o 
   9   1   9       23.86      180.34     79.28 o 
 -12   2   9      266.70      242.29    112.71 o 
 -10   2   9     2167.55     2289.41    167.12 o 
  -8   2   9      328.23      364.64     90.71 o 
  -6   2   9     1268.83     1285.67     87.91 o 
  -4   2   9      281.10      291.74     51.05 o 
  -2   2   9      173.94      173.59     53.58 o 
   0   2   9     1109.38     1026.98     63.43 o 
   2   2   9      196.48      277.13     45.24 o 
   4   2   9     3838.31     3390.13    138.73 o 
   6   2   9      143.84      175.12     68.87 o 
   8   2   9        0.25      -38.69     64.08 o 
 -13   3   9        0.98      -89.64    113.18 o 
 -11   3   9        2.89       70.39     95.42 o 
  -9   3   9       25.82      -78.62     76.50 o 
  -7   3   9       57.77      103.43     71.21 o 
  -5   3   9     1699.19     1682.79     96.27 o 
  -3   3   9        3.13       22.84     40.07 o 
  -1   3   9      402.92      375.28     52.81 o 
   1   3   9       44.23        7.03     34.57 o 
   3   3   9     1928.27     1923.44     93.87 o 
   5   3   9      631.24      590.12     80.07 o 
   7   3   9       94.54      120.54     82.26 o 
   9   3   9       92.25      101.80    103.91 o 
 -12   4   9       48.92      132.83    109.94 o 
 -10   4   9       13.88      -71.98    104.36 o 
  -8   4   9      376.20      294.79     87.03 o 
  -6   4   9      627.01      710.69    102.01 o 
  -4   4   9     1514.76     1506.18     88.83 o 
  -2   4   9        5.74       10.93     33.02 o 
   0   4   9       66.44       71.01     34.85 o 
   2   4   9      339.77      301.49     54.35 o 
   4   4   9      100.86       61.96     55.74 o 
   6   4   9      377.02      342.41    122.67 o 
   8   4   9      290.43      277.22    109.34 o 
 -11   5   9      139.10       57.44    103.21 o 
  -9   5   9       47.22       42.53     79.38 o 
  -7   5   9      125.82      190.35     63.66 o 
  -5   5   9     1753.83     1936.57    104.58 o 
  -3   5   9     1465.20     1428.74     66.14 o 
  -1   5   9      435.97      513.40     59.02 o 
   1   5   9      434.87      430.01     61.45 o 
   3   5   9      195.74      173.86     58.36 o 
   5   5   9       25.52       19.27     66.03 o 
   7   5   9      201.79       19.90     75.65 o 
 -12   6   9      115.37       95.49    114.56 o 
 -10   6   9      943.66     1047.77    195.53 o 
  -8   6   9       79.02      -65.26     72.32 o 
  -6   6   9        6.30      -43.88     79.88 o 
  -4   6   9     2342.46     2426.22    202.37 o 
  -2   6   9     1456.26     1494.44     76.66 o 
   0   6   9     1398.00     1434.31    101.14 o 
   2   6   9     1229.23     1209.03     89.96 o 
   4   6   9       37.14       91.99     57.27 o 
   6   6   9       16.52       88.53     76.18 o 
   8   6   9      103.26      123.31     89.14 o 
 -11   7   9      658.83      729.74    133.56 o 
  -9   7   9     1326.90     1356.23    137.04 o 
  -7   7   9      103.85      121.74     62.70 o 
  -5   7   9       14.32      -52.63     56.96 o 
  -3   7   9     6919.49     7013.62    187.10 o 
  -1   7   9     1064.39     1041.35     70.97 o 
   1   7   9     1823.57     1843.83    102.06 o 
   3   7   9       19.99       83.14     56.95 o 
   5   7   9      205.81       92.63     65.09 o 
   7   7   9      879.16     1071.33    125.61 o 
 -12   8   9       17.52       -7.16    109.37 o 
 -10   8   9      635.08      576.66    118.15 o 
  -8   8   9     2254.70     1897.98    161.47 o 
  -6   8   9      104.06      159.91     68.05 o 
  -4   8   9     1596.27     1551.19    123.57 o 
  -2   8   9     2080.01     2330.30    109.95 o 
   0   8   9     2104.24     2330.83    111.71 o 
   2   8   9     2123.08     2132.07    114.42 o 
   4   8   9      296.51      354.79     93.08 o 
   6   8   9       11.20       93.92     81.53 o 
   8   8   9      518.26      600.50    132.72 o 
 -11   9   9      730.71      551.75    203.67 o 
  -9   9   9     2839.50     2716.17    241.25 o 
  -7   9   9      365.49      215.41     80.97 o 
  -5   9   9      369.03      443.40     84.13 o 
  -3   9   9     4200.86     3893.96    168.68 o 
  -1   9   9      500.84      588.53     69.24 o 
   1   9   9     2133.26     2134.43    139.96 o 
   3   9   9      439.47      569.62     79.95 o 
   5   9   9       17.39       -9.54     72.04 o 
   7   9   9      335.73      390.43    120.65 o 
 -10  10   9      762.20      668.69    277.73 o 
  -8  10   9     1836.13     1635.30    137.44 o 
  -6  10   9     1157.97     1294.46    123.22 o 
  -4  10   9     1089.80     1093.77    105.25 o 
  -2  10   9     1097.69     1299.81    139.30 o 
   0  10   9      492.84      590.33     84.98 o 
   2  10   9     2115.68     2315.82    141.29 o 
   4  10   9       50.98       58.50     94.10 o 
   6  10   9      601.64      721.71    170.82 o 
 -11  11   9        6.01      -74.55    112.27 o 
  -9  11   9      947.67      869.98    159.05 o 
  -7  11   9     1750.94     1393.09    129.40 o 
  -5  11   9     2131.41     1885.24    258.91 o 
  -3  11   9      216.64      332.63     77.27 o 
  -1  11   9      426.80      483.89     87.97 o 
   1  11   9      413.71      472.41     86.67 o 
   3  11   9     1007.36     1176.27    122.91 o 
   5  11   9     1815.98     1833.57    163.94 o 
   7  11   9      159.92      265.24    116.11 o 
 -10  12   9      540.31      402.25    145.44 o 
  -8  12   9      411.72      526.88    104.34 o 
  -6  12   9     1418.65     1402.57    127.60 o 
  -4  12   9     1073.50     1088.53    111.43 o 
  -2  12   9       15.87       14.45     66.00 o 
   0  12   9      731.86     1065.58    110.65 o 
   2  12   9     1880.59     2044.76    144.15 o 
   4  12   9     1039.92      931.57    116.73 o 
   6  12   9      215.06      239.00     97.17 o 
  -9  13   9      132.44      202.37     95.05 o 
  -7  13   9      978.07      934.19    119.57 o 
  -5  13   9      593.58      735.64    193.81 o 
  -3  13   9      193.73      224.09    101.64 o 
  -1  13   9     1553.01     1800.46    149.05 o 
   1  13   9      227.04      277.11     87.39 o 
   3  13   9      411.82      431.29     97.62 o 
   5  13   9     1192.51     1405.53    234.84 o 
 -10  14   9      201.50      233.55    107.07 o 
  -8  14   9      282.28      355.40    100.50 o 
  -6  14   9      495.78      655.06    106.96 o 
  -4  14   9      656.62      780.51    132.27 o 
  -2  14   9      530.83      427.92    106.26 o 
   0  14   9      361.01      475.32     94.52 o 
   2  14   9      149.22      160.31     88.73 o 
   4  14   9     3054.49     3629.37    322.42 o 
   6  14   9       84.42      103.40    100.50 o 
  -9  15   9      193.88      315.21    108.30 o 
  -7  15   9      279.56      218.32     97.54 o 
  -5  15   9       89.98      212.82     86.49 o 
  -3  15   9      808.72      786.18    111.14 o 
  -1  15   9     1222.06     1486.20    158.79 o 
   1  15   9       62.89     -101.06     81.03 o 
   3  15   9      736.87      897.31    124.03 o 
   5  15   9      624.67      821.30    266.08 o 
  -8  16   9       25.55     -110.58     86.60 o 
  -6  16   9      520.71      773.65    118.88 o 
  -4  16   9      168.62      224.41     90.95 o 
  -2  16   9     1018.22     1222.18    154.66 o 
   0  16   9      733.26      868.91    122.41 o 
   2  16   9       83.94      122.53     98.08 o 
   4  16   9      128.12      124.54     99.22 o 
  -7  17   9      194.99      403.21    109.64 o 
  -5  17   9      201.84      178.46     94.63 o 
  -3  17   9      189.35      228.15    134.49 o 
  -1  17   9      750.94      858.05    183.84 o 
   1  17   9      441.78      555.52    111.61 o 
   3  17   9      142.50       99.41    100.40 o 
  -6  18   9      545.33      353.07    109.65 o 
  -4  18   9      128.33      216.77     95.62 o 
  -2  18   9      372.40      474.80    175.39 o 
   0  18   9      108.43      234.99    119.81 o 
   2  18   9      142.18      140.27    101.99 o 
  -5  19   9      274.79      321.95    109.67 o 
  -3  19   9      162.78      152.16    110.94 o 
  -1  19   9       29.09       62.87    112.85 o 
   1  19   9      192.54       64.58    117.27 o 
  -2  20   9       60.20       79.30    183.88 o 
 -12   0  10       34.95      -97.51    175.21 o 
 -10   0  10      628.28      636.96    168.71 o 
  -8   0  10     9841.51    10356.45    444.35 o 
  -6   0  10     1328.28     1587.82    479.05 o 
  -4   0  10       13.61       82.75     57.17 o 
  -2   0  10     2115.12     1757.45    171.47 o 
   0   0  10     3368.64     3159.35    331.06 o 
   2   0  10     6888.45     6769.82    234.25 o 
   4   0  10      630.73      527.32    236.87 o 
   6   0  10      610.91      691.23    120.17 o 
   8   0  10       82.23      229.39    111.28 o 
 -11   1  10     3734.23     3815.34    497.21 o 
  -9   1  10       25.18       84.52     81.34 o 
  -7   1  10      165.45       50.30     73.18 o 
  -5   1  10     6953.17     6459.94    180.30 o 
  -3   1  10     2205.73     2098.48     97.81 o 
  -1   1  10     1329.81     1246.05     80.33 o 
   1   1  10     3608.83     3552.40    127.45 o 
   3   1  10     2342.22     2184.24    127.38 o 
   5   1  10      520.11      491.43     79.84 o 
   7   1  10      554.42      443.99    101.43 o 
 -12   2  10      724.39      779.64    140.85 o 
 -10   2  10     1681.08     1518.27    212.56 o 
  -8   2  10      373.52      472.18     96.87 o 
  -6   2  10     2001.54     2223.70    139.05 o 
  -4   2  10     3038.38     2774.39    111.46 o 
  -2   2  10     2077.34     1923.61    214.48 o 
   0   2  10     3101.16     2941.22    103.88 o 
   2   2  10     2904.14     2900.15    130.57 o 
   4   2  10      905.15      955.21     90.91 o 
   6   2  10     1022.61     1149.08    109.46 o 
   8   2  10      378.93      690.39    105.99 o 
 -11   3  10       59.87      172.11    143.54 o 
  -9   3  10     2321.38     2390.08    205.04 o 
  -7   3  10     3275.97     3187.55    166.58 o 
  -5   3  10      474.93      434.29     68.66 o 
  -3   3  10     3298.70     3230.70    118.81 o 
  -1   3  10     1850.60     1772.31     83.29 o 
   1   3  10     4171.88     3906.81    112.09 o 
   3   3  10     2270.44     2225.32    103.71 o 
   5   3  10      854.82     1009.48    148.77 o 
   7   3  10      422.79      669.23    128.44 o 
 -12   4  10      234.07       85.32    110.80 o 
 -10   4  10     1205.63     1038.23    139.88 o 
  -8   4  10      540.37      633.17    107.40 o 
  -6   4  10     1837.99     1945.09    120.17 o 
  -4   4  10     2733.07     2742.21    119.94 o 
  -2   4  10     1977.22     1973.58     79.17 o 
   0   4  10     5872.99     5667.91    150.75 o 
   2   4  10     1194.00     1165.51     87.93 o 
   4   4  10      904.33      801.34    100.39 o 
   6   4  10      518.36      626.19    136.66 o 
   8   4  10      546.35      610.80    100.70 o 
 -11   5  10      138.86      129.04    100.67 o 
  -9   5  10     2564.53     2720.74    176.53 o 
  -7   5  10       93.00       15.32     72.70 o 
  -5   5  10     2377.38     2359.19    118.47 o 
  -3   5  10     3401.33     3449.79    182.99 o 
  -1   5  10     1219.35     1088.17    102.70 o 
   1   5  10     2569.65     2573.88    118.78 o 
   3   5  10      967.47      922.66     89.64 o 
   5   5  10      580.44      547.07    107.05 o 
   7   5  10      900.10      892.14    124.42 o 
 -12   6  10       94.57       59.13    112.54 o 
 -10   6  10      491.61      529.95    117.08 o 
  -8   6  10      760.71      800.80    115.08 o 
  -6   6  10       87.56      132.36     56.90 o 
  -4   6  10     4591.38     3995.40    168.46 o 
  -2   6  10      850.36      872.67     68.56 o 
   0   6  10     1143.05     1132.37     92.93 o 
   2   6  10     1177.31     1080.98     90.68 o 
   4   6  10      177.06      235.89     67.35 o 
   6   6  10      395.56      483.36    101.08 o 
 -11   7  10      442.44      142.18    117.93 o 
  -9   7  10      537.11      343.88    115.65 o 
  -7   7  10       33.78      -26.15     56.78 o 
  -5   7  10     1698.01     1753.98    124.28 o 
  -3   7  10     1419.67     1379.08    109.83 o 
  -1   7  10      555.55      572.86     71.51 o 
   1   7  10       76.46       99.44     55.56 o 
   3   7  10      380.40      420.82     75.14 o 
   5   7  10      347.11      365.54     90.63 o 
   7   7  10       12.18     -107.45     78.75 o 
 -10   8  10       28.70       55.62    155.01 o 
  -8   8  10      387.44      363.27    112.94 o 
  -6   8  10      106.33      139.60     73.12 o 
  -4   8  10      669.68      669.68     92.26 o 
  -2   8  10      349.06      358.54     56.28 o 
   0   8  10       13.15       -8.11     52.53 o 
   2   8  10       31.84       95.81     58.65 o 
   4   8  10       36.45      -34.17     61.88 o 
   6   8  10      116.58      114.85     82.74 o 
 -11   9  10        0.40       -6.39    118.84 o 
  -9   9  10        2.85      -10.54    100.60 o 
  -7   9  10     1347.81     1044.25    117.25 o 
  -5   9  10       65.43       55.64     64.55 o 
  -3   9  10        8.89       32.97     79.77 o 
  -1   9  10      145.58      185.46     68.19 o 
   1   9  10      314.97      249.10     66.10 o 
   3   9  10       60.22      -10.64     59.79 o 
   5   9  10       72.32       -3.67     76.13 o 
   7   9  10       75.59      116.21    110.81 o 
 -10  10  10       42.22       86.36    113.62 o 
  -8  10  10      243.79      201.87     87.24 o 
  -6  10  10      669.26      554.90    108.71 o 
  -4  10  10      197.37      157.02     70.48 o 
  -2  10  10       30.20        7.67     55.32 o 
   0  10  10      351.45      466.65     85.39 o 
   2  10  10      597.18      386.75    101.67 o 
   4  10  10       12.33      -49.28     72.97 o 
   6  10  10       58.36       32.79     98.58 o 
 -11  11  10      106.25      114.45    127.38 o 
  -9  11  10       10.28      -22.13    135.34 o 
  -7  11  10      761.06      609.26    104.75 o 
  -5  11  10      459.25      394.86     88.87 o 
  -3  11  10      215.15      173.59     75.81 o 
  -1  11  10       27.57      -60.26     60.90 o 
   1  11  10     1243.64     1283.19    120.32 o 
   3  11  10      225.77      157.39     80.75 o 
   5  11  10        2.56      -34.54     82.51 o 
 -10  12  10      178.60      202.26    152.01 o 
  -8  12  10       66.62       45.36     96.29 o 
  -6  12  10      167.12      190.73     84.07 o 
  -4  12  10     1251.08     1208.13    120.86 o 
  -2  12  10      116.67       83.46     88.22 o 
   0  12  10      430.05      318.51     87.88 o 
   2  12  10      346.05      430.27     94.65 o 
   4  12  10       18.73       31.82     84.74 o 
   6  12  10      406.35      428.44    113.09 o 
  -9  13  10       79.37       95.85     89.77 o 
  -7  13  10        0.32      -68.11     75.25 o 
  -5  13  10       73.76       88.36     89.35 o 
  -3  13  10      403.15      422.24     92.13 o 
  -1  13  10      123.16      274.30    105.34 o 
   1  13  10      267.44      153.60     84.61 o 
   3  13  10      299.52      336.34     96.77 o 
   5  13  10      363.48      443.31    109.55 o 
  -8  14  10        3.92      -51.07     85.90 o 
  -6  14  10      101.79      -20.35     86.19 o 
  -4  14  10      353.48      426.35     99.23 o 
  -2  14  10      250.21      227.88     99.84 o 
   0  14  10      108.58       97.59     79.92 o 
   2  14  10      256.62      176.38     92.53 o 
   4  14  10       89.80       45.37     92.72 o 
  -7  15  10       33.66      142.39     94.85 o 
  -5  15  10      478.24      646.04    182.34 o 
  -3  15  10      285.13      354.47    111.47 o 
  -1  15  10        8.22       26.71     91.21 o 
   1  15  10      102.04      108.18     88.23 o 
   3  15  10       58.96       35.40     98.98 o 
  -8  16  10       42.33      -24.07     93.53 o 
  -6  16  10      371.95      336.76    156.73 o 
  -4  16  10      160.79      220.42     91.49 o 
  -2  16  10      125.14      141.95    107.24 o 
   0  16  10       68.50      117.03    107.73 o 
   2  16  10       71.53       38.54     91.49 o 
  -7  17  10      716.75      651.39    131.32 o 
  -5  17  10       53.14      166.28     93.08 o 
  -3  17  10      209.77      269.32    118.24 o 
  -1  17  10       53.28       71.10    122.56 o 
   1  17  10        6.62      -82.45     88.57 o 
  -4  18  10       73.92      224.77    114.29 o 
  -2  18  10       37.21      -52.33    113.96 o 
   0  18  10       94.61      -79.88    112.51 o 
  -3  19  10      153.84      121.95    136.36 o 
  -1  19  10      228.59      403.88    140.04 o 
 -11   1  11      217.37       71.59    110.05 o 
  -9   1  11     1109.56     1049.63    132.62 o 
  -7   1  11        6.87       55.23     73.07 o 
  -5   1  11     7348.61     7664.43    243.44 o 
  -3   1  11       12.24       63.04     41.01 o 
  -1   1  11      868.10      768.76     74.63 o 
   1   1  11       26.78        0.61     48.07 o 
   3   1  11      116.07      -97.78     69.01 o 
   5   1  11      219.00      260.76     84.12 o 
   7   1  11       25.32       18.34     72.27 o 
 -12   2  11      480.99      415.39    138.55 o 
 -10   2  11      537.14      437.78    116.58 o 
  -8   2  11      268.61      155.00     86.27 o 
  -6   2  11        6.01       17.10     79.45 o 
  -4   2  11      124.80       58.97     61.34 o 
  -2   2  11     3749.83     3745.31    135.03 o 
   0   2  11        2.45      -20.83     40.65 o 
   2   2  11     1217.04     1122.29     78.02 o 
   4   2  11       89.04       36.95     74.48 o 
   6   2  11        8.40       59.23     95.61 o 
 -11   3  11      373.27      583.60    231.77 o 
  -9   3  11       52.00       -9.84     88.75 o 
  -7   3  11      391.61      495.42     96.51 o 
  -5   3  11     3890.44     4006.34    148.93 o 
  -3   3  11      273.33      327.12    105.50 o 
  -1   3  11       92.49      103.97     50.23 o 
   1   3  11       29.86       21.40     48.82 o 
   3   3  11      266.60      207.21     72.49 o 
   5   3  11      295.93      349.73     92.24 o 
   7   3  11       60.52      302.60     89.42 o 
 -12   4  11      777.28      419.95    129.23 o 
 -10   4  11     1037.01     1167.96    199.89 o 
  -8   4  11      287.49      171.97     89.23 o 
  -6   4  11      380.98      463.05     89.38 o 
  -4   4  11     3027.65     3141.19    132.47 o 
  -2   4  11      111.14       69.92     47.63 o 
   0   4  11       51.01       45.91     45.75 o 
   2   4  11      135.33       92.73     54.14 o 
   4   4  11       81.51      259.59     84.44 o 
   6   4  11      209.09      256.37     94.46 o 
 -11   5  11      888.07      722.96    140.69 o 
  -9   5  11     1093.38     1086.70    136.88 o 
  -7   5  11     1185.79     1217.89    123.67 o 
  -5   5  11      348.17      440.55     83.01 o 
  -3   5  11      378.14      416.50     78.64 o 
  -1   5  11      143.15      190.30     50.60 o 
   1   5  11       37.94       76.71     55.25 o 
   3   5  11      354.60      620.54     86.10 o 
   5   5  11        9.59      -60.27     71.23 o 
   7   5  11       92.81      119.12     96.24 o 
 -10   6  11     2793.61     2612.49    219.02 o 
  -8   6  11      813.10     1097.35    154.47 o 
  -6   6  11      421.39      280.91    115.72 o 
  -4   6  11      673.62      812.00     97.62 o 
  -2   6  11       80.53       23.21     44.72 o 
   0   6  11      548.99      558.27     74.28 o 
   2   6  11      582.85      609.72     78.92 o 
   4   6  11       20.17      107.05     72.43 o 
   6   6  11      255.44      198.16     95.47 o 
 -11   7  11      651.18      702.15    217.15 o 
  -9   7  11     1366.94     1553.14    180.18 o 
  -7   7  11     1145.97     1447.73    162.12 o 
  -5   7  11      287.41       44.69     68.89 o 
  -3   7  11        6.15      -24.44     60.09 o 
  -1   7  11        5.05       41.63     51.98 o 
   1   7  11     2375.55     2768.84    132.89 o 
   3   7  11      392.88      512.86     82.50 o 
   5   7  11        4.16      -42.93     74.94 o 
 -10   8  11     1838.30     1690.20    316.21 o 
  -8   8  11      924.19      681.76    137.38 o 
  -6   8  11      801.74      982.33    197.96 o 
  -4   8  11        5.68       12.60     66.82 o 
  -2   8  11       45.59       62.54     64.37 o 
   0   8  11      870.06      760.37     86.15 o 
   2   8  11     1571.50     1579.90    158.27 o 
   4   8  11        2.85       18.50     69.40 o 
   6   8  11      356.25      400.00    119.08 o 
 -11   9  11      445.51      144.37    140.02 o 
  -9   9  11      224.11      182.38    216.96 o 
  -7   9  11      200.14      156.64     83.78 o 
  -5   9  11     3313.80     3247.52    378.76 o 
  -3   9  11      115.00      196.68     77.17 o 
  -1   9  11       20.89      -33.67     59.90 o 
   1   9  11     2458.20     2333.21    129.99 o 
   3   9  11      231.86      233.76     77.09 o 
   5   9  11       74.54       13.54     81.77 o 
 -10  10  11       75.90     -123.24    112.22 o 
  -8  10  11      590.78      505.68    132.71 o 
  -6  10  11      708.94      770.63    111.00 o 
  -4  10  11     1516.64     1426.51    126.45 o 
  -2  10  11      574.57      692.45    118.25 o 
   0  10  11      208.89      272.91     81.61 o 
   2  10  11      954.78     1187.21    167.23 o 
   4  10  11      201.75      146.15     86.98 o 
  -9  11  11      639.63      653.45    199.63 o 
  -7  11  11      286.34      311.50     96.58 o 
  -5  11  11      748.31      832.30    127.79 o 
  -3  11  11     1792.48     1933.39    189.89 o 
  -1  11  11     1036.16     1375.27    189.82 o 
   1  11  11      272.89      380.79     95.52 o 
   3  11  11      396.73      376.56    136.64 o 
   5  11  11      195.04      145.28     97.72 o 
 -10  12  11       18.68       87.00    118.67 o 
  -8  12  11      181.50      178.74     91.76 o 
  -6  12  11     1150.90     1382.34    138.83 o 
  -4  12  11     2640.25     2545.24    163.51 o 
  -2  12  11      711.13      963.39    180.26 o 
   0  12  11      571.37      474.24     97.67 o 
   2  12  11      174.25      258.60     92.87 o 
   4  12  11      272.75      207.96    106.26 o 
  -9  13  11      142.74      121.87    116.59 o 
  -7  13  11      539.05      715.28    118.95 o 
  -5  13  11      612.93      745.50    115.16 o 
  -3  13  11     1729.06     1838.56    277.57 o 
  -1  13  11     1242.94     1521.61    168.19 o 
   1  13  11      103.72      147.06     90.98 o 
   3  13  11      387.10      282.68    101.28 o 
  -8  14  11      203.88      334.45    110.99 o 
  -6  14  11      591.60      488.15    110.69 o 
  -4  14  11      374.05      414.60    104.35 o 
  -2  14  11     1098.96     1297.03    160.89 o 
   0  14  11     1236.76     1341.54    193.16 o 
   2  14  11       68.94       78.61     92.72 o 
  -7  15  11      297.04      521.03    117.60 o 
  -5  15  11      116.55       -7.25     94.80 o 
  -3  15  11      412.03      534.00    133.73 o 
  -1  15  11      976.81     1258.99    168.79 o 
   1  15  11      304.16      359.22    114.35 o 
   3  15  11      372.12      574.80    122.34 o 
  -6  16  11       47.41      118.35     96.05 o 
  -4  16  11       38.18      152.08    109.33 o 
  -2  16  11      544.14      548.16    141.02 o 
   0  16  11      592.35      814.46    154.67 o 
   2  16  11      260.88      344.83    117.80 o 
  -5  17  11       10.15      107.97     98.15 o 
  -3  17  11      208.35      212.84    120.37 o 
  -1  17  11      369.78      198.75    128.11 o 
   1  17  11      138.49      251.70    135.02 o 
  -2  18  11      687.28     1129.15    176.90 o 
 -12   0  12      291.89      339.36    352.64 o 
 -10   0  12      160.32     -112.88    135.83 o 
  -8   0  12       26.04      -57.09    116.36 o 
  -6   0  12      978.44      733.10    292.76 o 
  -4   0  12     4822.46     4477.00    364.61 o 
  -2   0  12     9316.06     9147.52    299.25 o 
   0   0  12      107.55      226.52     75.10 o 
   2   0  12        9.61       34.03     87.49 o 
   4   0  12     2646.91     2096.30    299.85 o 
   6   0  12     1176.70     1251.06    193.95 o 
 -11   1  12       42.02      135.64    168.61 o 
  -9   1  12       74.41       53.70     88.78 o 
  -7   1  12     4562.36     4474.34    205.33 o 
  -5   1  12     4549.27     4498.34    190.96 o 
  -3   1  12      165.10      161.68     52.88 o 
  -1   1  12     1654.50     1610.58     99.30 o 
   1   1  12     2449.54     2645.22    140.31 o 
   3   1  12     1055.74     1161.81    148.18 o 
   5   1  12      624.74      624.11    108.20 o 
 -10   2  12      147.24      137.22    103.48 o 
  -8   2  12        7.91       11.70     83.54 o 
  -6   2  12     4089.82     4171.07    224.34 o 
  -4   2  12     3177.16     3122.53    183.05 o 
  -2   2  12      402.75      387.62     77.10 o 
   0   2  12      913.22      995.93     96.78 o 
   2   2  12     1841.86     2070.25    167.23 o 
   4   2  12      591.36      594.98    100.83 o 
   6   2  12      412.67      563.56     98.70 o 
 -11   3  12      336.79      216.31    121.12 o 
  -9   3  12     1111.67     1020.34    136.56 o 
  -7   3  12       14.17      -55.78     73.71 o 
  -5   3  12      927.28      840.46    105.22 o 
  -3   3  12     2026.73     1862.83    144.11 o 
  -1   3  12     1628.86     1776.00    118.05 o 
   1   3  12      917.36     1137.81     92.61 o 
   3   3  12      206.97      109.05     73.74 o 
   5   3  12      243.80      201.82     90.26 o 
 -10   4  12     1560.78     1394.62    158.74 o 
  -8   4  12      659.89      442.79    109.81 o 
  -6   4  12       80.06        1.04     83.86 o 
  -4   4  12      525.54      494.37     85.00 o 
  -2   4  12      105.27      150.80     50.63 o 
   0   4  12     2566.27     2672.43    125.70 o 
   2   4  12      858.96     1014.54     98.15 o 
   4   4  12        3.31       15.72     75.32 o 
   6   4  12      120.93       84.23     88.04 o 
 -11   5  12      524.09      392.99    145.75 o 
  -9   5  12     1316.66     1323.07    173.14 o 
  -7   5  12       47.76      -82.31     82.83 o 
  -5   5  12      115.62      170.24     74.72 o 
  -3   5  12      399.29      352.23     91.58 o 
  -1   5  12      426.12      451.33     64.02 o 
   1   5  12     1280.76     1271.31     99.71 o 
   3   5  12       10.56      -59.61     64.81 o 
   5   5  12        7.66       58.05     86.03 o 
 -10   6  12      799.55      693.56    156.45 o 
  -8   6  12     1022.71      820.61    144.02 o 
  -6   6  12       70.71      -16.20     69.21 o 
  -4   6  12      295.77      358.64    103.59 o 
  -2   6  12      132.74      199.22     71.81 o 
   0   6  12      966.61     1046.12     94.37 o 
   2   6  12       22.14       46.41     61.98 o 
   4   6  12       26.96       60.78     80.24 o 
   6   6  12       77.71      120.48     91.14 o 
 -11   7  12      196.68      147.92    250.97 o 
  -9   7  12      506.54      334.65    130.31 o 
  -7   7  12      304.89      129.25    152.37 o 
  -5   7  12      107.45       15.34     87.07 o 
  -3   7  12      138.83       61.25     76.06 o 
  -1   7  12       51.27       79.12     57.45 o 
   1   7  12      204.50      276.89     97.24 o 
   3   7  12       33.97       19.39     66.32 o 
   5   7  12       96.56      202.48     93.19 o 
 -10   8  12      230.09      198.51    157.71 o 
  -8   8  12      526.80      465.16    125.19 o 
  -6   8  12       52.17       17.98     84.01 o 
  -4   8  12       62.28       93.19     73.70 o 
  -2   8  12      462.20      693.78    115.91 o 
   0   8  12        2.90      -15.61     60.20 o 
   2   8  12        9.32      -38.11     64.05 o 
   4   8  12      128.67      168.77     86.78 o 
  -9   9  12      217.10      229.24    129.40 o 
  -7   9  12        0.49       37.06    102.13 o 
  -5   9  12      266.07      167.67    102.31 o 
  -3   9  12      525.06      428.48    101.67 o 
  -1   9  12        4.69      -27.33     80.86 o 
   1   9  12       78.20      133.49     70.37 o 
   3   9  12      187.48      168.83     76.85 o 
   5   9  12      262.44      328.07    104.07 o 
 -10  10  12       36.78       83.11    131.96 o 
  -8  10  12      102.39      113.16    143.63 o 
  -6  10  12     1026.10     1133.56    130.48 o 
  -4  10  12        0.83      -10.97     73.87 o 
  -2  10  12        1.60      -58.53     84.78 o 
   0  10  12       54.61       95.73     75.34 o 
   2  10  12      283.70      200.52     90.85 o 
   4  10  12      155.24      113.58     91.07 o 
  -9  11  12       30.15      116.51    114.04 o 
  -7  11  12       70.23       60.63     85.24 o 
  -5  11  12        0.69       35.74     80.97 o 
  -3  11  12      240.02      221.19    105.01 o 
  -1  11  12       10.82      -99.55     83.07 o 
   1  11  12      182.43      146.67    100.56 o 
   3  11  12      427.37      419.32    115.24 o 
  -8  12  12       87.17       22.50    110.78 o 
  -6  12  12        2.98      -26.00     84.86 o 
  -4  12  12      174.59      150.32    107.82 o 
  -2  12  12      171.64      293.68    108.14 o 
   0  12  12        7.71     -130.60     87.07 o 
   2  12  12        0.28        1.82     84.19 o 
  -7  13  12      194.87      183.91    100.48 o 
  -5  13  12      309.10      429.45    133.30 o 
  -3  13  12      137.75      181.82    107.92 o 
  -1  13  12        0.71     -101.52    106.10 o 
   1  13  12        4.89       66.67     90.14 o 
   3  13  12       46.33        3.21     95.34 o 
  -6  14  12       49.35       77.24     92.83 o 
  -4  14  12      200.04      156.73    130.55 o 
  -2  14  12       32.75        5.40    103.29 o 
   0  14  12       38.39      -33.21    100.45 o 
   2  14  12       29.17       53.84     98.05 o 
  -5  15  12      200.94      247.74    107.25 o 
  -3  15  12      170.25      311.90    156.95 o 
  -1  15  12      118.07       73.15    112.15 o 
   1  15  12       60.56      -50.99    107.17 o 
  -4  16  12       13.81        9.26    111.43 o 
  -2  16  12      200.60      276.57    129.24 o 
   0  16  12      248.88       68.81    125.91 o 
 -11   1  13       36.15      -11.94    109.06 o 
  -9   1  13       73.03       45.66     95.66 o 
  -7   1  13        1.54        8.82     85.40 o 
  -5   1  13        5.58       14.32     75.25 o 
  -3   1  13      546.01      418.83     92.21 o 
  -1   1  13      528.84      498.60     79.22 o 
   1   1  13      726.75      805.31    117.01 o 
   3   1  13      126.89      339.16     85.79 o 
   5   1  13        0.65       84.04     81.26 o 
 -10   2  13       39.82      -79.43    100.42 o 
  -8   2  13       92.06       52.98     90.49 o 
  -6   2  13       81.45       77.00     79.49 o 
  -4   2  13      188.21      163.92     67.21 o 
  -2   2  13      610.73      624.55     80.10 o 
   0   2  13      179.97      194.86     70.06 o 
   2   2  13       54.95       24.68     67.57 o 
   4   2  13      788.15      934.41    117.25 o 
 -11   3  13      331.57      283.68    122.00 o 
  -9   3  13      188.90      179.21    103.88 o 
  -7   3  13        5.92       66.80     94.29 o 
  -5   3  13      149.82       94.03     91.91 o 
  -3   3  13      156.12      210.97     95.39 o 
  -1   3  13     2009.25     2047.44    125.44 o 
   1   3  13      208.91      172.34     65.42 o 
   3   3  13       65.83       43.57     74.40 o 
   5   3  13      372.10      480.50    108.00 o 
 -10   4  13      208.71      107.14    127.22 o 
  -8   4  13       15.26      -23.03     95.25 o 
  -6   4  13      687.50      580.23    125.08 o 
  -4   4  13       15.88      102.89     71.36 o 
  -2   4  13       46.43       87.19     53.25 o 
   0   4  13     2071.81     2198.65    217.94 o 
   2   4  13      190.17      162.40     74.95 o 
   4   4  13       88.50       78.70     78.17 o 
  -9   5  13       69.44      218.95    117.79 o 
  -7   5  13     1130.10     1180.78    158.68 o 
  -5   5  13      230.22      537.67     99.07 o 
  -3   5  13      366.34      428.72     85.87 o 
  -1   5  13     1063.30     1155.40     96.30 o 
   1   5  13      543.72      650.69     86.92 o 
   3   5  13      192.24       95.46     78.74 o 
   5   5  13      196.32      179.34    100.13 o 
 -10   6  13      584.77      677.03    154.56 o 
  -8   6  13       84.74       91.11    112.42 o 
  -6   6  13     1885.41     1521.65    167.29 o 
  -4   6  13      951.49     1292.29    123.69 o 
  -2   6  13      106.05       93.92     84.17 o 
   0   6  13     1961.34     2234.74    127.31 o 
   2   6  13      533.46      639.72     91.39 o 
   4   6  13       43.12      -61.56     79.02 o 
  -9   7  13      971.50      841.52    163.25 o 
  -7   7  13      820.73      694.51    139.62 o 
  -5   7  13     1308.62     1572.15    159.55 o 
  -3   7  13      655.09      813.85    107.35 o 
  -1   7  13     1136.82     1543.70    131.84 o 
   1   7  13      796.54     1064.09    102.48 o 
   3   7  13      286.00      549.55    103.83 o 
 -10   8  13      745.67      647.85    169.43 o 
  -8   8  13      470.29      469.07    336.39 o 
  -6   8  13     1181.45      987.08    143.17 o 
  -4   8  13     2443.34     2551.48    174.04 o 
  -2   8  13      777.47      787.47    128.21 o 
   0   8  13      180.83      214.70     73.44 o 
   2   8  13      915.82     1093.67    109.29 o 
   4   8  13      195.98      218.68    120.36 o 
  -9   9  13      852.23      618.50    153.52 o 
  -7   9  13      695.25      609.67    179.62 o 
  -5   9  13     2108.85     2152.10    190.53 o 
  -3   9  13      280.07      378.69    113.04 o 
  -1   9  13      537.57      639.10    124.19 o 
   1   9  13     1402.35     1712.00    178.92 o 
   3   9  13      126.78       -4.59     77.20 o 
  -8  10  13      325.85      354.07    125.32 o 
  -6  10  13     1218.35     1164.15    137.39 o 
  -4  10  13      883.83      908.42    135.86 o 
  -2  10  13      586.41      856.23    140.05 o 
   0  10  13      342.76      389.88    196.45 o 
   2  10  13      412.39      522.12    127.79 o 
  -7  11  13      216.51      200.58    100.38 o 
  -5  11  13     1040.37     1023.78    135.47 o 
  -3  11  13      907.80      740.08    137.90 o 
  -1  11  13      147.41      141.62    105.88 o 
   1  11  13      194.12      113.65     91.44 o 
   3  11  13      171.53       70.86     97.51 o 
  -8  12  13      155.80       40.94    120.61 o 
  -6  12  13      349.95      428.88    109.42 o 
  -4  12  13      214.06      504.88    125.26 o 
  -2  12  13      253.34      219.83    117.62 o 
   0  12  13      695.99      346.99    138.45 o 
   2  12  13       42.99       43.93     95.41 o 
  -7  13  13      312.64      276.56    114.56 o 
  -5  13  13      234.92      322.14    104.98 o 
  -3  13  13      209.51      196.42    114.60 o 
  -1  13  13      151.03       33.18    110.07 o 
   1  13  13       54.98       34.73    128.15 o 
  -6  14  13       11.52       88.54    102.09 o 
  -4  14  13      173.91      237.19    121.60 o 
  -2  14  13      281.98      244.57    123.20 o 
   0  14  13       71.84      145.88    118.09 o 
  -3  15  13      279.04      478.81    146.03 o 
 -10   0  14      551.67      290.35    173.51 o 
  -8   0  14       55.23      -98.02    125.16 o 
  -6   0  14     1450.46     1172.87    216.02 o 
  -4   0  14      221.46      331.18    127.02 o 
  -2   0  14      449.82      311.36    121.89 o 
   0   0  14      111.16       82.50    147.26 o 
   2   0  14       69.16      370.82    194.28 o 
   4   0  14      618.05     1143.10    251.50 o 
  -9   1  14       58.09      -29.74    130.86 o 
  -7   1  14       40.78       96.17     90.24 o 
  -5   1  14      474.60      429.37    148.46 o 
  -3   1  14      705.75      639.80     98.89 o 
  -1   1  14      726.33      951.51    121.59 o 
   1   1  14       86.78      -38.19    101.57 o 
   3   1  14       25.96      139.96     92.88 o 
 -10   2  14      276.99       39.63    107.33 o 
  -8   2  14      297.40      152.51    114.80 o 
  -6   2  14     1078.32     1050.83    148.75 o 
  -4   2  14       14.86       49.76     99.72 o 
  -2   2  14      126.33      185.46     67.65 o 
   0   2  14      699.18      778.11    146.81 o 
   2   2  14       60.93       90.26     80.25 o 
   4   2  14       41.71        1.26     98.19 o 
  -9   3  14      429.47      328.60    137.10 o 
  -7   3  14     1341.50     1280.44    167.97 o 
  -5   3  14      350.85      171.42    100.21 o 
  -3   3  14       60.74       26.74     73.99 o 
  -1   3  14      193.52       91.07     63.32 o 
   1   3  14       83.49      229.57     82.98 o 
   3   3  14      861.47      792.04    114.48 o 
 -10   4  14      143.26      -39.60    122.61 o 
  -8   4  14     1326.68     1398.84    175.91 o 
  -6   4  14      460.49      508.19    126.94 o 
  -4   4  14      511.44      680.44    105.95 o 
  -2   4  14       16.70       45.55     83.13 o 
   0   4  14      773.80      919.87     95.58 o 
   2   4  14      364.04      518.78    109.86 o 
   4   4  14      172.84      314.90    101.94 o 
  -9   5  14      804.82      796.86    161.40 o 
  -7   5  14      719.21      636.59    201.24 o 
  -5   5  14      412.44      450.55    121.36 o 
  -3   5  14       17.11       58.35     85.01 o 
  -1   5  14      223.95      197.73     73.11 o 
   1   5  14     1773.19     1839.88    125.11 o 
   3   5  14      244.84      292.73     94.34 o 
  -8   6  14      546.65      359.60    146.51 o 
  -6   6  14      493.05      615.55    138.11 o 
  -4   6  14      498.94      560.86    100.61 o 
  -2   6  14        4.27      -92.93    109.83 o 
   0   6  14      758.29      765.18     96.28 o 
   2   6  14      954.89     1213.72    130.57 o 
  -9   7  14      417.92      168.91    127.38 o 
  -7   7  14       33.49      -81.94     96.25 o 
  -5   7  14      380.85      233.39     91.68 o 
  -3   7  14      390.03      442.92    117.63 o 
  -1   7  14      237.76      279.63    148.00 o 
   1   7  14     1306.78     1386.97    117.84 o 
   3   7  14        1.58       12.91     87.08 o 
  -8   8  14        3.38      -74.22    112.84 o 
  -6   8  14       12.27     -112.63     91.02 o 
  -4   8  14      535.47      368.11     99.16 o 
  -2   8  14      816.31      609.38    127.78 o 
   0   8  14      154.77       50.69     98.60 o 
   2   8  14       34.02       66.49     76.01 o 
  -7   9  14        1.38       43.76    106.60 o 
  -5   9  14       99.80      177.23     93.75 o 
  -3   9  14      629.78      600.41    129.22 o 
  -1   9  14      251.00      136.32    108.66 o 
   1   9  14        3.69        6.43     75.85 o 
  -8  10  14        1.72        5.50    114.47 o 
  -6  10  14       11.41       13.95     88.61 o 
  -4  10  14       57.69       -3.37     99.72 o 
  -2  10  14      995.45      912.67    148.08 o 
   0  10  14       19.21      -79.62     95.85 o 
  -7  11  14       41.26       -6.48    114.67 o 
  -5  11  14        4.90      140.31     98.80 o 
  -3  11  14       89.39      107.52    108.18 o 
  -1  11  14       50.43       37.53    124.27 o 
   1  11  14      108.31      133.47    120.06 o 
  -6  12  14        0.14      109.24    103.40 o 
  -4  12  14       70.64      172.69    118.81 o 
  -2  12  14       65.50      190.52    120.87 o 
   0  12  14      245.97      113.30    116.38 o 
  -5  13  14        5.94       79.19    115.65 o 
  -3  13  14        1.79     -127.79    109.24 o 
  -9   1  15       70.98     -128.14    122.23 o 
  -7   1  15      292.55      251.97    118.53 o 
  -5   1  15      151.25      166.35    107.98 o 
  -3   1  15       62.07       80.78     95.35 o 
  -1   1  15      163.84      119.72     91.10 o 
   1   1  15        0.64      165.01    177.43 o 
  -8   2  15      229.98      -62.20    108.70 o 
  -6   2  15      537.46      545.69    128.86 o 
  -4   2  15       79.84       83.88    101.63 o 
  -2   2  15      418.29      428.79    122.39 o 
   0   2  15      234.19       82.63     92.88 o 
   2   2  15        0.97      -29.57     91.45 o 
  -9   3  15       32.52        5.82    120.92 o 
  -7   3  15     1113.34     1132.74    167.16 o 
  -5   3  15      546.73      287.94    117.31 o 
  -3   3  15      626.23      702.21    118.96 o 
  -1   3  15      178.63      218.48     72.00 o 
   1   3  15        3.61      -41.56     77.63 o 
  -8   4  15      285.17      252.28    186.44 o 
  -6   4  15      961.79      558.27    137.43 o 
  -4   4  15      343.50      281.01    167.44 o 
  -2   4  15      798.84      890.27    132.50 o 
   0   4  15      401.62      450.53     86.23 o 
   2   4  15        1.48      -42.25     84.76 o 
  -7   5  15      644.37      802.95    177.09 o 
  -5   5  15      306.99      531.87    134.14 o 
  -3   5  15      421.48      398.22    132.34 o 
  -1   5  15      548.79      685.63    127.53 o 
   1   5  15      243.96      252.76    127.66 o 
  -8   6  15      684.04      703.77    158.96 o 
  -6   6  15      586.63      472.68    135.96 o 
  -4   6  15      142.17      125.21    113.83 o 
  -2   6  15      274.96      216.42    134.65 o 
   0   6  15      705.50      839.98    138.71 o 
  -7   7  15      348.70      276.38    129.94 o 
  -5   7  15      643.39      532.10    135.00 o 
  -3   7  15      169.67      110.36    101.88 o 
  -1   7  15      479.78      656.48    132.63 o 
   1   7  15      259.54      221.02     86.25 o 
  -6   8  15      454.11      165.84    121.59 o 
  -4   8  15      239.81      273.92    117.34 o 
  -2   8  15      159.37      195.83    114.13 o 
   0   8  15      674.97      827.81    142.43 o 
  -7   9  15       84.45       77.09    119.24 o 
  -5   9  15      728.96      615.52    123.59 o 
  -3   9  15      241.42      242.09    123.23 o 
  -1   9  15      481.11      723.47    146.32 o 
  -6  10  15      348.64      377.39    151.05 o 
  -4  10  15      394.32      476.41    141.14 o 
  -2  10  15      558.89      457.09    137.90 o 
  -3  11  15      675.20      742.57    239.01 o 
  -8   0  16      530.05      570.43    263.48 o 
  -6   0  16      273.01      443.57    231.54 o 
  -4   0  16        4.33      -64.76    175.65 o 
   0   0  16      550.08      474.62    225.33 o 
  -7   1  16      329.78      338.55    167.25 o 
  -5   1  16       46.16      109.93    143.04 o 
  -3   1  16      477.56      277.69    208.03 o 
  -1   1  16     1289.73     1461.11    274.13 o 
  -6   2  16      485.86      685.76    146.97 o 
  -4   2  16      169.83      293.24    121.55 o 
  -2   2  16      820.76      815.89    205.37 o 
   0   2  16      463.17      459.86    117.71 o 
  -7   3  16      388.78      270.31    134.60 o 
  -5   3  16      324.23      137.80    119.46 o 
  -3   3  16      287.90      513.66    200.05 o 
  -1   3  16      303.69      528.71    157.12 o 
  -6   4  16      208.31      228.90    125.74 o 
  -4   4  16      502.83      500.20    128.16 o 
  -2   4  16        4.28       49.99     98.44 o 
   0   4  16      112.43       18.36     83.40 o 
  -7   5  16      466.89      340.84    197.56 o 
  -5   5  16      938.83      932.11    192.58 o 
  -3   5  16       23.47      -10.76     97.36 o 
  -1   5  16        6.18      118.94    104.12 o 
  -6   6  16      129.57      180.24    125.79 o 
  -4   6  16      225.46      266.91    245.74 o 
  -2   6  16        2.72     -132.16     88.11 o 
  -5   7  16      141.99      234.26    126.73 o 
  -3   7  16       17.02      -33.80    126.97 o 
                                                 
